# Supplementary material for: The Transcriptional Effects of PCB118 and PCB153 on the Liver, Adipose Tissue, Muscle and Colon of Mice: Highlighting of Glut4 and Lipin1 as Main Target Genes for PCB Induced Metabolic Disorders
Source: PLoS One. 2015 Jun 18;10(6):e0128847. doi: 10.1371/journal.pone.0128847 (PMC4473719; doi:10.1371/journal.pone.0128847)
Supplement: S1 File — Abbrevations: Liver 118–10: results obtained in liver after treatment with PCB118 10 μmol/Kg bw. Liver 118–100: results obtained in liver after treatment with PCB118 100 μmol/Kg bw. Liver 153–10: results obtained in liver after treatment with PCB153 10 μmol/Kg bw. Liver 153–100: results obtained in liver after treatment with PCB153 100 μmol/Kg bw. Liver MIX-10: results obtained in liver after treatment with an equimolar mixture of PCB118 and PCB153 10 μmol/Kg bw. Liver MIX-100: results obtained in liver after treatment with an equimolar mixture of PCB118 and PCB153 100 μmol/Kg bw. Colon 118–10: results obtained in colon after treatment with PCB118 10 μmol/Kg bw. Colon 118–100: results obtained in colon after treatment with PCB118 100 μmol/Kg bw. Colon 153–10: results obtained in colon after treatment with PCB153 10 μmol/Kg bw. Colon 153–100: results obtained in colon after treatment with PCB153 100 μmol/Kg bw. Colon MIX-10: results obtained in colon after treatment with an equimolar mixture of PCB118 and PCB153 10 μmol/Kg bw. Colon MIX-100: results obtained in colon after treatment with an equimolar mixture of PCB118 and PCB153 100 μmol/Kg bw. Adipose 118–10: results obtained in visceral adipose tissue after treatment with PCB118 10 μmol/Kg bw. Adipose 118–100: results obtained in visceral adipose tissue after treatment with PCB118 100 μmol/Kg bw. Adipose 153–10: results obtained in visceral adipose tissue after treatment with PCB153 10 μmol/Kg bw. Adipose 153–100: results obtained in visceral adipose tissue after treatment with PCB153 100 μmol/Kg bw. Adipose MIX-10: results obtained in visceral adipose tissue after treatment with an equimolar mixture of PCB118 and PCB153 10 μmol/Kg bw. Adipose MIX-100: results obtained in visceral adipose tissue after treatment with an equimolar mixture of PCB118 and PCB153 100 μmol/Kg bw. Muscle 118–10: results obtained in muscle after treatment with PCB118 10 μmol/Kg bw. Muscle 118–100: results obtained in muscle after treatment [file pone.0128847.s001.xlsx]

## Sheet: prim&sec
interet	Pathway gene NCBI	base de données		lien pathways	catégorie pathways
prim	Regulation of Apoptosis	REACTOME	L	http://www.reactome.org/entitylevelview/PathwayBrowser.html#DB=gk_current&FOCUS_SPECIES_ID=48892&FOCUS_PATHWAY_ID=2371775&ID=2371775	Apoptosis
prim	fatty acid activation, organism-specific biosystem	BIOCYC	L	http://biocyc.org/MOUSE/NEW-IMAGE?type=PATHWAY&object=PWY-5143	Activation/Inactivation/Interconversion → Activation Biosynthesis → Fatty Acids and Lipids Biosynthesis
prim	Adhesion Molecules on Lymphocyte	BIOCARTA	L	http://www.biocarta.com/pathfiles/h_lymphocytePathway.asp	Adhesion
prim	AKT Signaling Pathway	BIOCARTA	L	http://www.biocarta.com/pathfiles/h_aktPathway.asp	Adhesion Apoptose
prim	Role of PI3K subunit p85 in regulation of Actin Organization and Cell Migration	BIOCARTA	L	http://www.biocarta.com/pathfiles/h_cdc42racPathway.asp	Adhesion Cell Signaling
prim	TNFR2 Signaling Pathway	BIOCARTA	L	http://www.biocarta.com/pathfiles/h_tnfr2Pathway.asp	Apoptosis Cell Signaling Cytokines/Chemokines
prim	TGF beta signaling pathway	BIOCARTA, WikiPathways, KEGG	L	http://www.genome.jp/kegg/pathway/hsa/hsa04350.html	BIOCARTA : Cell Signaling Cytokines/Chemokines WikiPathways : Cellular Process KEGG : Environmental Information Processing → Signal Transduction	http://www.biocarta.com/pathfiles/h_tgfbPathway.asp	http://wikipathways.org/index.php/Pathway:WP113
prim	Cytokines and Inflammatory Response	BIOCARTA, WikiPathways	L	http://www.biocarta.com/pathfiles/h_inflamPathway.asp http://wikipathways.org/index.php/Pathway:WP1274	BIOCARTA : Cell Signaling, Cytokines/Chemokines Wikipathays : Physiological Process	http://wikipathways.org/index.php/Pathway:WP222
prim	triacylglycerol biosynthesis	BIOCYC, KEGG	L	http://biocyc.org/MOUSE/NEW-IMAGE?type=PATHWAY&object=TRIGLSYN-PWY	BIOCYC : Biosynthesis → Fatty Acids and Lipids Biosynthesis
prim	biosynthesis of estrogens, organism-specific biosystem	BIOCYC	L	http://biocyc.org/MOUSE/NEW-IMAGE?type=NIL&object=PWY3DJ-2&redirect=T	Biosynthesis → Hormones Biosynthesis
prim	biosynthesis of prostaglandins, organism-specific biosystem	BIOCYC	L	http://biocyc.org/MOUSE/NEW-IMAGE?type=PATHWAY&object=PWY3DJ-35583	Biosynthesis → Hormones Biosynthesis
prim	Activation of PKC through G protein coupled receptor	BIOCARTA	L	http://www.biocarta.com/pathfiles/h_pkcPathway.asp	Cell Signaling
prim	Role of EGF Receptor Transactivation by GPCRs in Cardiac Hypertrophy	BIOCARTA	L	http://www.biocarta.com/pathfiles/h_cardiacegfPathway.asp	Cell Signaling
prim	TNF/Stress Related Signaling	BIOCARTA	L	http://www.biocarta.com/pathfiles/h_stressPathway.asp	Cell Signaling Cytokines/Chemokines
prim	Cytokine Network	BIOCARTA	L	http://www.biocarta.com/pathfiles/h_cytokinePathway.asp	Cell Signaling Cytokines/Chemokines Hematopoiesis Immunology
prim	IL 18 Signaling Pathway	BIOCARTA	L	http://www.biocarta.com/pathfiles/h_il18Pathway.asp	Cell Signaling Cytokines/Chemokines Immunology
prim	IL 6 signaling pathway	BIOCARTA	L	http://www.biocarta.com/pathfiles/h_il6Pathway.asp	Cell Signaling Cytokines/Chemokines Immunology
prim	IL-10 Anti-inflammatory Signaling Pathway	BIOCARTA	L	http://www.biocarta.com/pathfiles/h_il10Pathway.asp	Cell Signaling Cytokines/Chemokines Immunology
prim	IL12 and Stat4 Dependent Signaling Pathway in Th1 Development	BIOCARTA	L	http://www.biocarta.com/pathfiles/h_IL12Pathway.asp	Cell Signaling Cytokines/Chemokines Immunology
prim	Regulation of PGC-1a	BIOCARTA	L	http://www.biocarta.com/pathfiles/h_pgc1aPathway.asp	Cell Signaling Expression
prim	Signal transduction through IL1R	BIOCARTA	L	http://www.biocarta.com/pathfiles/h_il1rPathway.asp	Cell Signaling Immonulogy
prim	estrogen signalling, organism-specific biosystem	WikiPathways	L	http://wikipathways.org/index.php/Pathway:WP1244	Cellular Process
prim	IL-1 Signaling Pathway, organism-specific biosystem	WikiPathways	L	http://wikipathways.org/index.php/Pathway:WP37	Cellular Process
prim	IL-6 signaling Pathway, organism-specific biosystem	WikiPathways	L	http://wikipathways.org/index.php/Pathway:WP387	Cellular Process
prim	Leptin Insulin Overlap, organism-specific biosystem	WikiPathways	L	http://wikipathways.org/index.php/Pathway:WP578	Cellular Process
prim	TGF-beta Receptor Signaling Pathway, organism-specific biosystem	WikiPathways	L	http://wikipathways.org/index.php/Pathway:WP258	Cellular Process
prim	TNF-alpha NF-kB Signaling Pathway, organism-specific biosystem	WikiPathways	L	http://wikipathways.org/index.php/Pathway:WP246	Cellular Process
prim	CD40L Signaling Pathway	BIOCARTA	L	http://www.biocarta.com/pathfiles/h_cd40Pathway.asp	Cytokines/Chemokines Immunology
prim	acetyl-CoA biosynthesis (from pyruvate), organism-specific biosystem	BIOCYC	L	http://biocyc.org/MOUSE/NEW-IMAGE?type=PATHWAY&object=PYRUVDEHYD-PWY	Degradation/Utilization/Assimilation → Carboxylates Degradation Generation of Precursor Metabolites and Energy → Acetyl-CoA Biosynthesis
prim	fatty acid beta-oxidation II (core pathway), organism-specific biosystem	BIOCYC	L	http://biocyc.org/MOUSE/NEW-IMAGE?type=PATHWAY&object=PWY-5136	Degradation/Utilization/Assimilation → Fatty Acid and Lipids Degradation → Fatty Acids Degradation
prim	fatty acid beta-oxidation IV (unsaturated, even number), organism-specific biosystem	BIOCYC	L	http://biocyc.org/MOUSE/NEW-IMAGE?type=PATHWAY&object=PWY-5138	Degradation/Utilization/Assimilation → Fatty Acid and Lipids Degradation → Fatty Acids Degradation
prim	fatty acid oxidation pathway I, organism-specific biosystem	BIOCYC	L	http://biocyc.org/MOUSE/NEW-IMAGE?type=PATHWAY&object=FAO-PWY	Degradation/Utilization/Assimilation → Fatty Acid and Lipids Degradation → Fatty Acids Degradation
prim	fatty acid oxidation pathway II, organism-specific biosystem	BIOCYC	L	http://biocyc.org/MOUSE/NEW-IMAGE?type=PATHWAY&object=FAO-PWY	Degradation/Utilization/Assimilation → Fatty Acid and Lipids Degradation → Fatty Acids Degradation
prim	fatty acid oxidation pathway III, organism-specific biosystem	BIOCYC	L	http://biocyc.org/MOUSE/NEW-IMAGE?type=PATHWAY&object=PWY-5137	Degradation/Utilization/Assimilation → Fatty Acid and Lipids Degradation → Fatty Acids Degradation
prim	triacylglycerol degradation, organism-specific biosystem	BIOCYC	L	http://biocyc.org/MOUSE/NEW-IMAGE?type=PATHWAY&object=LIPAS-PWY	Degradation/Utilization/Assimilation → Fatty Acid and Lipids Degradation
prim	NCAM1 interactions	REACTOME			Developmental Biology
prim	Regulation of beta-cell development	REACTOME			Developmental Biology
prim	Regulation of gene expression in beta cells	REACTOME			Developmental Biology
prim	Regulation of gene expression in early pancreatic precursor cells	REACTOME			Developmental Biology
prim	Transcriptional Regulation of White Adipocyte Differentiation	REACTOME			Developmental Biology
prim	Diabetes pathways	REACTOME			Disease
prim	Regulation of Insulin-like Growth Factor (IGF) Activity by Insulin-like Growth Factor Binding Proteins (IGFBPs)	REACTOME			Disease
prim	Synthesis, Secretion, and Deacylation of Ghrelin	REACTOME			Disease
prim	AKT phosphorylates targets in the nucleus	REACTOME			Disease Signal transduction
prim	PIP3 activates AKT signaling	REACTOME			Disease Signal transduction
prim	ABC transporters - General	KEGG	L	http://www.genome.jp/kegg/pathway/ko/ko02010.html	Environmental Information Processing → Membrane Transport
prim	Cytokine-cytokine receptor interaction	KEGG	L	http://www.genome.jp/kegg/pathway/hsa/hsa04060.html	Environmental Information Processing → Signaling Molecules and Interaction
prim	Role of PPAR-gamma Coactivators in Obesity and Thermogenesis	BIOCARTA	L	http://www.biocarta.com/pathfiles/h_ppargPathway.asp	Expression
prim	Platelet activation, signaling and aggregation	REACTOME			Hemostasis
prim	Type I diabetes mellitus	KEGG	L	http://www.genome.jp/kegg/pathway/hsa/hsa04940.html	Human Diseases → Endocrin and Metabolic Diseases
prim	Type II diabetes mellitus	KEGG	L	http://www.genome.jp/kegg/pathway/hsa/hsa04930.html	Human Diseases → Endocrin and Metabolic Diseases
prim	Activated TLR4 signalling	REACTOME	L	http://www.reactome.org/entitylevelview/PathwayBrowser.html#DB=gk_current&FOCUS_SPECIES_ID=48892&FOCUS_PATHWAY_ID=2371317&ID=2371973	Immune System
prim	Cytokine Signaling in Immune system	REACTOME			Immune System
prim	Interleukin-1 signaling	REACTOME			Immune System
prim	Interleukin-2 signaling	REACTOME			Immune System
prim	Signaling by Interleukins	REACTOME			Immune System
prim	Toll Like Receptor 4 (TLR4) Cascade	REACTOME			Immune System
prim	mTOR signaling	KEGG, REACTOME	L	http://www.genome.jp/kegg/pathway/hsa/hsa04150.html	KEGG : Environmental Information Processing → Signal Transduction REACTOME : Signal transduction	http://www.reactome.org/entitylevelview/PathwayBrowser.html#DB=gk_current&FOCUS_SPECIES_ID=48892&FOCUS_PATHWAY_ID=2371202&ID=2371526
prim	Arachidonic acid metabolism	KEGG, LIPID MAPS	L	http://www.genome.jp/kegg/pathway/map/map00590.html	KEGG : Metabolism→ Lipid Metabolism LIPID MAPS : Fatty acids	http://www.lipidmaps.org/pathways/displayimage.pl?img=/pathways/images/AA.png&name=Arachidonic%20Acid%20metabolism
prim	Steroid biosynthesis	KEGG, WikiPathways	L	http://wikipathways.org/index.php/Pathway:WP55	KEGG : Metabolism→ Lipid Metabolism Wikipathways : Metabolic Process	http://www.genome.jp/kegg/pathway/map/map00100.html
prim	Glutathione metabolism	KEGG, WikiPathways	L	http://www.genome.jp/kegg/pathway/map/map00480.html http://wikipathways.org/index.php/Pathway:WP164	KEGG: Metabolism→ Metabolism of Other Amino Acids Wikipathways : Metabolic Process	http://wikipathways.org/index.php/Pathway:WP164
prim	Eicosanoid Synthesis, organism-specific biosystem	WikiPathways	L	http://wikipathways.org/index.php/Pathway:WP318	Metabolic Process
prim	Estrogen metabolism, organism-specific biosystem	WikiPathways	L	http://wikipathways.org/index.php/Pathway:WP1264	Metabolic Process
prim	Fatty Acid Beta Oxidation, organism-specific biosystem	WikiPathways	L	http://wikipathways.org/index.php/Pathway:WP1269	Metabolic Process
prim	Fatty Acid Omega Oxidation, organism-specific biosystem	WikiPathways	L	http://wikipathways.org/index.php/Pathway:WP33	Metabolic Process
prim	Glucuronidation, organism-specific biosystem	WikiPathways	L	http://wikipathways.org/index.php/Pathway:WP1241	Metabolic Process
prim	Leptin and adiponectin, organism-specific biosystem	WikiPathways	L	http://wikipathways.org/index.php/Pathway:WP683	Metabolic Process
prim	Phase I, non P450, organism-specific biosystem	WikiPathways	L	http://wikipathways.org/index.php/Pathway:WP1255	Metabolic Process
prim	Triacylglyceride Synthesis, organism-specific biosystem	WikiPathways	L	http://wikipathways.org/index.php/Pathway:WP386	Metabolic Process
prim	Cytochrome P450 - arranged by substrate type	REACTOME			Metabolism
prim	Eicosanoid Metabolism	BIOCARTA	L	http://www.biocarta.com/pathfiles/h_eicosanoidPathway.asp	Metabolism
prim	Eicosanoids	REACTOME			Metabolism
prim	Estrogen biosynthesis	REACTOME			Metabolism
prim	Fatty acid, triacylglycerol, and ketone body metabolism	REACTOME	L	http://www.reactome.org/entitylevelview/PathwayBrowser.html#DB=gk_current&FOCUS_SPECIES_ID=48892&FOCUS_PATHWAY_ID=2371107&ID=2371107	Metabolism
prim	Fatty acids	REACTOME			Metabolism
prim	Fatty Acyl-CoA Biosynthesis	REACTOME			Metabolism
prim	Glucagon signaling in metabolic regulation	REACTOME			Metabolism
prim	Glucose metabolism	REACTOME	L	http://www.reactome.org/entitylevelview/PathwayBrowser.html#DB=gk_current&FOCUS_SPECIES_ID=48892&FOCUS_PATHWAY_ID=2371071&ID=2371070	Metabolism
prim	Glutathione conjugation	REACTOME			Metabolism
prim	HDL-mediated lipid transport	REACTOME	L	http://www.reactome.org/entitylevelview/PathwayBrowser.html#DB=gk_current&FOCUS_SPECIES_ID=48892&FOCUS_PATHWAY_ID=2371514&ID=2371571	Metabolism
prim	Lipid digestion, mobilization, and transport	REACTOME	L	http://www.reactome.org/entitylevelview/PathwayBrowser.html#DB=gk_current&FOCUS_SPECIES_ID=48892&FOCUS_PATHWAY_ID=2371514&ID=2371514	Metabolism
prim	Lipoprotein metabolism	REACTOME	L	http://www.reactome.org/entitylevelview/PathwayBrowser.html#DB=gk_current&FOCUS_SPECIES_ID=48892&FOCUS_PATHWAY_ID=2371514&ID=2371571	Metabolism
prim	Metabolism of lipids and lipoproteins	REACTOME	L	http://www.reactome.org/entitylevelview/PathwayBrowser.html#DB=gk_current&FOCUS_SPECIES_ID=48892&FOCUS_PATHWAY_ID=2371108&ID=2371108	Metabolism
prim	Phase 1 - Functionalization of compounds	REACTOME			Metabolism
prim	Phase II conjugation	REACTOME			Metabolism
prim	PKA activation in glucagon signalling	REACTOME			Metabolism
prim	Regulation of Insulin Secretion by Glucagon-like Peptide-1	REACTOME			Metabolism
prim	Regulation of Insulin Secretion	REACTOME			Metabolism
prim	Regulation of Lipid Metabolism by Peroxisome proliferator-activated receptor alpha (PPARalpha)	REACTOME	L	http://www.reactome.org/entitylevelview/PathwayBrowser.html#DB=gk_current&FOCUS_SPECIES_ID=48892&FOCUS_PATHWAY_ID=2371909&ID=2371909	Metabolism
prim	Synthesis, Secretion, and Inactivation of Glucagon-like Peptide-1 (GLP-1)	REACTOME			Metabolism
prim	Triglyceride Biosynthesis	REACTOME	L	http://www.reactome.org/entitylevelview/PathwayBrowser.html#DB=gk_current&FOCUS_SPECIES_ID=48892&FOCUS_PATHWAY_ID=2371107&ID=2371240	Metabolism
prim	Xenobiotics	REACTOME			Metabolism
prim	Biosynthesis of steroids	KEGG	L	http://www.genome.jp/kegg/pathway/map/map00100.html	Metabolism → Lipid Metabolism
prim	Metabolism of xenobiotics by cytochrome P450	KEGG	L	http://www.genome.jp/kegg/pathway/map/map00980.html	Metabolism → Xenobiotics Biodegradation and Metabolism
prim	FXR and LXR Regulation of Cholesterol Metabolism	BIOCARTA	L	http://www.biocarta.com/pathfiles/h_fxrPathway.asp	Metabolism Expression
prim	Glucose transport	REACTOME	L	http://www.reactome.org/entitylevelview/PathwayBrowser.html#DB=gk_current&FOCUS_SPECIES_ID=48892&FOCUS_PATHWAY_ID=2371082&ID=2371081	Metabolism Transmembrane transport of small molecules
prim	Arachidonic acid metabolism	KEGG	L	http://www.genome.jp/kegg/pathway/map/map00590.html	Metabolism→ Lipid Metabolism
prim	Biosynthesis of unsaturated fatty acids	KEGG	L	http://www.genome.jp/kegg/pathway/map/map01040.html	Metabolism→ Lipid Metabolism
prim	Fatty acid biosynthesis	KEGG	L	http://www.genome.jp/kegg/pathway/map/map00061.html	Metabolism→ Lipid Metabolism
prim	Fatty acid biosynthesis, conserved biosystem	KEGG	L	http://www.genome.jp/kegg/pathway/map/map00061.html	Metabolism→ Lipid Metabolism
prim	Fatty acid elongation	KEGG	L	http://www.genome.jp/kegg/pathway/map/map00062.html	Metabolism→ Lipid Metabolism
prim	Fatty acid metabolism	KEGG	L	http://www.genome.jp/kegg/pathway/map/map00071.html	Metabolism→ Lipid Metabolism
prim	Glycerolipid metabolism	KEGG	L	http://www.genome.jp/kegg/pathway/map/map00561.html	Metabolism→ Lipid Metabolism
prim	Glycerophospholipid metabolism	KEGG	L	http://www.genome.jp/kegg/pathway/map/map00564.html	Metabolism→ Lipid Metabolism
prim	Drug metabolism - cytochrome P450	KEGG	L	http://www.genome.jp/kegg/pathway/map/map00982.html	Metabolism→ Xenobiotics Biodegradation and Metabolism
prim	Drug metabolism - other enzymes	KEGG	L	http://www.genome.jp/kegg/pathway/map/map00983.html	Metabolism→ Xenobiotics Biodegradation and Metabolism
prim	Nuclear Receptors, organism-specific biosystem	WikiPathways	L	http://wikipathways.org/index.php/Pathway:WP509	Molecular Function
prim	Fat digestion and absorption	KEGG	L	http://www.genome.jp/kegg/pathway/hsa/hsa04975.html	Organismal Systems → Digestive System
prim	Pancreatic secretion	KEGG	L	http://www.genome.jp/kegg/pathway/hsa/hsa04972.html	Organismal Systems → Digestive System
prim	Adipocytokine signaling pathway	KEGG	L	http://www.genome.jp/kegg/pathway/hsa/hsa04920.html	Organismal Systems → Endocrine System
prim	PPAR signaling pathway	KEGG	L	http://www.genome.jp/kegg/pathway/hsa/hsa03320.html	Organismal Systems → Endocrine System
prim	Chemokine signaling pathway	KEGG	L	http://www.genome.jp/kegg/pathway/hsa/hsa04062.html	Organismal Systems → Immune System
prim	Adipogenesis, organism-specific biosystem	WikiPathways	L	http://wikipathways.org/index.php/Pathway:WP447	Physiological Process
prim	MicroRNA (miRNA) Biogenesis	REACTOME	L	http://www.reactome.org/cgi-bin/eventbrowser?DB=gk_current&ID=203927	Regulatory RNA pathways
prim	Chemokine receptors bind chemokines	REACTOME			Signal transduction
prim	Eicosanoid ligand-binding receptors	REACTOME			Signal transduction
prim	Glucagon-type ligand receptors	REACTOME			Signal transduction
prim	Insulin receptor signalling cascade	REACTOME			Signal transduction
prim	PI3K Cascade	REACTOME			Signal transduction
prim	PI3K/AKT activation	REACTOME			Signal transduction
prim	Signaling by GPCR	REACTOME			Signal transduction
prim	Signaling by Insulin receptor	REACTOME			Signal transduction
prim	Signaling by TGF beta	REACTOME			Signal transduction
prim	ABCA transporters in lipid homeostasis	REACTOME			Transmembrane transport of small molecules
prim	ABC-family proteins mediated transport	REACTOME			Transmembrane transport of small molecules
prim	Transport of glucose and other sugars, bile salts and organic acids, metal ions and amine compounds	REACTOME			Transmembrane transport of small molecules
prim	Transport of Glycerol from Adipocytes to the Liver by Aquaporins	REACTOME			Transmembrane transport of small molecules
prim	Insulin Signaling	KEGG, WikiPathways	L	http://wikipathways.org/index.php/Pathway:WP65	Wikipathways : Cellular Process KEGG : Organismal Systems → Endocrine System	http://www.genome.jp/kegg/pathway/hsa/hsa04910.html
prim	Fatty acid biosynthesis	KEGG, WikiPathways	L	http://wikipathways.org/index.php/Pathway:WP336	Wikipathways : Metabolic Process KEGG: Metabolism→ Lipid Metabolism	http://www.genome.jp/kegg/pathway/map/map00061.html
prim	Arachidonic acid metabolism via COX (Cyclooxygenase) pathway	LIPID MAPS	L	http://www.lipidmaps.org/data/IntegratedPathwaysData/SetupIntegratedPathways.pl?imgsize=730&Mode=BMDMATPS11&DataType=FAEicosanoidsCOXMedia
prim	Arachidonic acid metabolism via CYP (Cytochromoe P450) pathway	LIPID MAPS	L	http://www.lipidmaps.org/data/IntegratedPathwaysData/SetupIntegratedPathways.pl?imgsize=730&Mode=BMDMATPS11&DataType=FAEicosanoidsCYPMedia
prim	Arachidonic acid metabolism via LOX (Lipooxygenase) pathway	LIPID MAPS	L	http://www.lipidmaps.org/data/IntegratedPathwaysData/SetupIntegratedPathways.pl?imgsize=730&Mode=BMDMATPS11&DataType=FAEicosanoidsLOXMedia
prim	fatty acid biosynthesis - initial steps I	BIOCYC	L	no link
prim	fatty acid elongation -- saturated	BIOCYC	L	no link
prim	Mm_Eicosanoid_Synthesis	GENMAPP
prim	Mm_Glycolysis_and_Gluconeogenesis	GENMAPP
prim	PI3K/Akt/mTOR signaling pathway, organism-specific biosystem	LIPID MAPS	L	http://www.lipidmaps.org/data/IntegratedPathwaysData/SetupIntegratedPathways.pl?imgsize=730&Mode=BMDMATPS11&DataType=SignalingPathways&PathwayName=PI3K
prim	PPAR (Peroxisome proliferator-activated receptor) signaling pathway, organism-specific biosystem	LIPID MAPS	L	http://www.lipidmaps.org/data/IntegratedPathwaysData/SetupIntegratedPathways.pl?imgsize=730&Mode=BMDMATPS11&DataType=SignalingPathways&PathwayName=PPAR
prim	TLR4 (Toll-like receptor 4) signaling pathway, organism-specific biosystem	LIPID MAPS	L	http://www.lipidmaps.org/data/IntegratedPathwaysData/SetupIntegratedPathways.pl?imgsize=730&Mode=BMDMATPS11&DataType=SignalingPathways&PathwayName=TLR4
prim	Triacylglycerol biosynthesis, conserved biosystem	KEGG	L	no link
sec	FasL/ CD95L signaling	REACTOME	L	http://www.reactome.org/entitylevelview/PathwayBrowser.html#DB=gk_current&FOCUS_SPECIES_ID=48892&FOCUS_PATHWAY_ID=2371111&ID=2371109	Apoptosis
sec	cardiolipin biosynthesis I, organism-specific biosystem	BIOCYC	L	http://biocyc.org/MOUSE/NEW-IMAGE?type=PATHWAY&object=PWY-5668	Biosynthesis → Fatty Acids and Lipids Biosynthesis → Phospholipid Biosynthesis → Cardiolipin Biosynthesis
sec	cholesterol biosynthesis II (via 24,25-dihydrolanosterol), organism-specific biosystem	BIOCYC	L	http://biocyc.org/MOUSE/NEW-IMAGE?type=PATHWAY&object=PWY66-3	Biosynthesis → Fatty Acids and Lipids Biosynthesis → Sterol Biosynthesis Superpathways
sec	cholesterol biosynthesis III (via desmosterol), organism-specific biosystem	BIOCYC	L	http://biocyc.org/MOUSE/NEW-IMAGE?type=PATHWAY&object=PWY66-4	Biosynthesis → Fatty Acids and Lipids Biosynthesis → Sterol Biosynthesis Superpathways
sec	Cell adhesion molecules (CAMs)	KEGG	L	http://www.genome.jp/kegg/pathway/hsa/hsa04514.html	Environmental Information Processing → Signaling Molecules and Interaction
sec	Ceramide Signaling Pathway	BIOCARTA	L	http://www.biocarta.com/pathfiles/h_ceramidePathway.asp	Cell Signaling
sec	Erk1/Erk2 Mapk Signaling pathway	BIOCARTA	L	http://www.biocarta.com/pathfiles/h_erkPathway.asp	Adhesion Cell Signaling
sec	FAS signaling pathway ( CD95 )	BIOCARTA	L	http://www.biocarta.com/pathfiles/h_fasPathway.asp	Apoptosis Cell Signaling Immunology
sec	p53 Signaling Pathway	BIOCARTA, KEGG	L	http://www.biocarta.com/pathfiles/h_p53Pathway.asp	BIOCARTA : Apoptosis Cell Cycle Regulation Cell signaling Expression KEGG : Cellular Process → Cell Growthband Death	http://www.genome.jp/kegg/pathway/hsa/hsa04115.html
sec	Nuclear receptors in lipid metabolism and toxicity, organism-specific biosystem	BIOCARTA, WikiPathways	L	http://wikipathways.org/index.php/Pathway:WP431	BIOCARTA : Cell Signaling Expression WikiPathways : Metabolic Process	http://www.biocarta.com/pathfiles/h_nuclearRsPathway.asp
sec	p38 MAPK Signaling Pathway	BIOCARTA, WikiPathways	L	http://wikipathways.org/index.php/Pathway:WP350	BIOCARTA : Cell Signaling WikiPathways : Cellular Process	http://www.biocarta.com/pathfiles/h_p38mapkPathway.asp
sec	cholesterol biosynthesis I, organism-specific biosystem	BIOCYC	L	http://biocyc.org/MOUSE/NEW-IMAGE?type=PATHWAY&object=PWY66-341	Biosynthesis → Fatty Acids and Lipids Biosynthesis → Sterol Biosynthesis Superpathways
sec	p53-Dependent G1 DNA Damage Response	REACTOME	L	http://www.reactome.org/entitylevelview/PathwayBrowser.html#DB=gk_current&FOCUS_SPECIES_ID=48892&FOCUS_PATHWAY_ID=2371062&ID=2371064	Cell Cycle
sec	p53-Dependent G1/S DNA damage checkpoint	REACTOME	L	http://www.reactome.org/entitylevelview/PathwayBrowser.html#DB=gk_current&FOCUS_SPECIES_ID=48892&FOCUS_PATHWAY_ID=2371062&ID=2371060	Cell Cycle
sec	p53-Independent DNA Damage Response	REACTOME	L	http://www.reactome.org/entitylevelview/PathwayBrowser.html#DB=gk_current&FOCUS_SPECIES_ID=48892&FOCUS_PATHWAY_ID=2371062&ID=2371063	Cell Cycle
sec	p53-Independent G1/S DNA damage checkpoint	REACTOME	L	http://www.reactome.org/entitylevelview/PathwayBrowser.html#DB=gk_current&FOCUS_SPECIES_ID=48892&FOCUS_PATHWAY_ID=2371062&ID=2371064	Cell Cycle
sec	Nitric Oxide Signaling Pathway	BIOCARTA	L	http://www.biocarta.com/pathfiles/h_nos1Pathway.asp	Cell Signaling
sec	Reversal of Insulin Resistance by Leptin	BIOCARTA	L	http://www.biocarta.com/pathfiles/h_leptinPathway.asp	Cell Signaling
sec	Thrombin signaling and protease-activated receptors	BIOCARTA	L	http://www.biocarta.com/pathfiles/h_Par1Pathway.asp	Cell Signaling
sec	PDGF Signaling Pathway	BIOCARTA	L	http://www.biocarta.com/pathfiles/h_pdgfPathway.asp	Cell Signaling Cytokines/Chemokines
sec	IFN gamma signaling pathway	BIOCARTA	L	http://www.biocarta.com/pathfiles/h_ifngPathway.asp	Cell Signaling Cytokines/Chemokines Immunology
sec	IL 17 Signaling Pathway	BIOCARTA	L	http://www.biocarta.com/pathfiles/h_il17Pathway.asp	Cell Signaling Cytokines/Chemokines Immunology
sec	IL 2 signaling pathway	BIOCARTA	L	http://www.biocarta.com/pathfiles/h_il2Pathway.asp	Cell Signaling Cytokines/Chemokines Immunology
sec	IL 3 signaling pathway	BIOCARTA	L	http://www.biocarta.com/pathfiles/h_il3Pathway.asp	Cell Signaling Cytokines/Chemokines Immunology
sec	IL 4 signaling pathway	BIOCARTA	L	http://www.biocarta.com/pathfiles/h_il4Pathway.asp	Cell Signaling Cytokines/Chemokines Immunology
sec	IL 5 Signaling Pathway	BIOCARTA	L	http://www.biocarta.com/pathfiles/h_il5Pathway.asp	Cell Signaling Cytokines/Chemokines Immunology
sec	IL-2 Receptor Beta Chain in T cell Activation	BIOCARTA	L	http://www.biocarta.com/pathfiles/h_il2rbPathway.asp	Cell Signaling Cytokines/Chemokines Immunology
sec	IL-7 Signal Transduction	BIOCARTA	L	http://www.biocarta.com/pathfiles/h_il7Pathway.asp	Cell Signaling Cytokines/Chemokines Immunology
sec	Map Kinase Inactivation of SMRT Corepressor	BIOCARTA	L	http://www.biocarta.com/pathfiles/h_egfr_smrtePathway.asp	Cell Signaling Expression
sec	Oxidative Stress Induced Gene Expression Via Nrf2	BIOCARTA	L	http://www.biocarta.com/pathfiles/h_arenrf2Pathway.asp	Cell Signaling Expression
sec	Oxidative Stress Induced Gene Expression Via Nrf3	BIOCARTA	L	no link	Cell Signaling Expression
sec	Oxidative Stress Induced Gene Expression Via Nrf4	BIOCARTA	L	no link	Cell Signaling Expression
sec	Oxidative Stress Induced Gene Expression Via Nrf5	BIOCARTA	L	no link	Cell Signaling Expression
sec	Oxidative Stress Induced Gene Expression Via Nrf6	BIOCARTA	L	no link	Cell Signaling Expression
sec	Oxidative Stress Induced Gene Expression Via Nrf7	BIOCARTA	L	no link	Cell Signaling Expression
sec	Androgen Receptor Signaling Pathway, organism-specific biosystem	WikiPathways	L	http://wikipathways.org/index.php/Pathway:WP252	Cellular Process
sec	Apoptosis Modulation by HSP70, organism-specific biosystem	WikiPathways	L	http://wikipathways.org/index.php/Pathway:WP166	Cellular Process
sec	IL-2 Signaling Pathway, organism-specific biosystem	WikiPathways	L	http://wikipathways.org/index.php/Pathway:WP450	Cellular Process
sec	IL-3 Signaling Pathway, organism-specific biosystem	WikiPathways	L	http://wikipathways.org/index.php/Pathway:WP373	Cellular Process
sec	IL-4 signaling Pathway, organism-specific biosystem	WikiPathways	L	http://wikipathways.org/index.php/Pathway:WP93	Cellular Process
sec	IL-5 Signaling Pathway, organism-specific biosystem	WikiPathways	L	http://wikipathways.org/index.php/Pathway:WP151	Cellular Process
sec	IL-7 Signaling Pathway, organism-specific biosystem	WikiPathways	L	http://wikipathways.org/index.php/Pathway:WP297	Cellular Process
sec	IL-9 Signaling Pathway, organism-specific biosystem	WikiPathways	L	http://wikipathways.org/index.php/Pathway:WP10	Cellular Process
sec	DAG and IP3 signaling	REACTOME	L	http://www.reactome.org/cgi-bin/eventbrowser?DB=gk_current&ID=2295152	Disease Signal transduction
sec	Elevation of cytosolic Ca2+ levels	REACTOME	L	http://www.reactome.org/entitylevelview/PathwayBrowser.html#DB=gk_current&FOCUS_SPECIES_ID=48892&FOCUS_PATHWAY_ID=2371424&ID=2371422	Hemostasis
sec	Thrombin signalling through proteinase activated receptors (PARs)	REACTOME	L	http://www.reactome.org/cgi-bin/eventbrowser?DB=gk_current&ID=2295382	Hemostasis
sec	Maturity onset diabetes of the young	KEGG	L	http://www.genome.jp/kegg/pathway/hsa/hsa04950.html	Human Diseases → Endocrin and Metabolic Diseases
sec	Interleukin-3, 5 and GM-CSF signaling	REACTOME	L	http://www.reactome.org/cgi-bin/eventbrowser?DB=gk_current&ID=2295680	Immune System
sec	MyD88 cascade initiated on plasma membrane	REACTOME	L	http://www.reactome.org/cgi-bin/eventbrowser?DB=gk_current&ID=2295307	Immune System
sec	MyD88 dependent cascade initiated on endosome	REACTOME	L	http://www.reactome.org/cgi-bin/eventbrowser?DB=gk_current&ID=2295304	Immune System
sec	MyD88:Mal cascade initiated on plasma membrane	REACTOME	L	http://www.reactome.org/cgi-bin/eventbrowser?DB=gk_current&ID=2295290	Immune System
sec	MyD88-independent cascade initiated on plasma membrane	REACTOME	L	http://www.reactome.org/cgi-bin/eventbrowser?DB=gk_current&ID=2295302	Immune System
sec	Toll Like Receptor 10 (TLR10) Cascade	REACTOME	L	http://www.reactome.org/cgi-bin/eventbrowser?DB=gk_current&ID=2295308	Immune System
sec	Toll Like Receptor 2 (TLR2) Cascade	REACTOME	L	http://www.reactome.org/cgi-bin/eventbrowser?DB=gk_current&ID=2295296	Immune System
sec	Toll Like Receptor 3 (TLR3) Cascade	REACTOME	L	http://www.reactome.org/cgi-bin/eventbrowser?DB=gk_current&ID=2295300	Immune System
sec	Toll Like Receptor 5 (TLR5) Cascade	REACTOME	L	http://www.reactome.org/entitylevelview/PathwayBrowser.html#DB=gk_current&FOCUS_SPECIES_ID=48892&FOCUS_PATHWAY_ID=2371321&ID=2371337	Immune System
sec	Toll Like Receptor 7/8 (TLR7/8) Cascade	REACTOME	L	http://www.reactome.org/cgi-bin/eventbrowser?DB=gk_current&ID=2295306	Immune System
sec	Toll Like Receptor 9 (TLR9) Cascade	REACTOME	L	http://www.reactome.org/cgi-bin/eventbrowser?DB=gk_current&ID=2295305	Immune System
sec	Toll Like Receptor TLR1:TLR2 Cascade	REACTOME	L	http://www.reactome.org/cgi-bin/eventbrowser?DB=gk_current&ID=2295295	Immune System
sec	Toll Like Receptor TLR6:TLR2 Cascade	REACTOME	L	http://www.reactome.org/cgi-bin/eventbrowser?DB=gk_current&ID=2295297	Immune System
sec	Toll Receptor Cascades	REACTOME	L	http://www.reactome.org/cgi-bin/eventbrowser?DB=gk_current&ID=2295293	Immune System
sec	TRAF6 mediated induction of NFkB and MAP kinases upon TLR7/8 or 9 activation	REACTOME	L	http://www.reactome.org/cgi-bin/eventbrowser?DB=gk_current&ID=2295303	Immune System
sec	TRAF6 Mediated Induction of proinflammatory cytokines	REACTOME	L	http://www.reactome.org/cgi-bin/eventbrowser?DB=gk_current&ID=2295298	Immune System
sec	TRAF6 mediated NF-kB activation	REACTOME	L	http://www.reactome.org/cgi-bin/eventbrowser?DB=gk_current&ID=2295518	Immune System
sec	Ceramide biosynthesis	BIOCYC, KEGG	L	http://biocyc.org/MOUSE/NEW-IMAGE?type=NIL&object=PWY3DJ-12&redirect=T	KEGG : Biosynthesis → Fatty Acids and Lipids Biosynthesis
sec	Circadian Rhythms	BIOCARTA, KEGG	L	http://www.biocarta.com/pathfiles/h_circadianPathway.asp	KEGG : Developmental Biology Expression	http://www.genome.jp/kegg-bin/show_pathway?org_name=mmu&mapno=04710&mapscale=&show_description=hide
sec	MAPK signaling pathway	KEGG, WikiPathways	L	http://www.genome.jp/kegg/pathway/hsa/hsa04010.html http://wikipathways.org/index.php/Pathway:WP493	KEGG : Environmental Information Processing → Signal Transduction Wikipathways : Cellular Process	http://wikipathways.org/index.php/Pathway:WP493
sec	Androgen biosynthesis	REACTOME	L	http://www.reactome.org/cgi-bin/eventbrowser?DB=gk_current&ID=2295634	Metabolism
sec	eNOS activation and regulation	REACTOME	L	http://www.reactome.org/cgi-bin/eventbrowser?DB=gk_current&ID=2295705	Metabolism
sec	eNOS activation	REACTOME	L	http://www.reactome.org/cgi-bin/eventbrowser?DB=gk_current&ID=2295704	Metabolism
sec	Fibrinolysis Pathway	BIOCARTA	L	http://www.biocarta.com/pathfiles/h_fibrinolysisPathway.asp	Metabolism
sec	Metabolism of steroid hormones and vitamins A and D	REACTOME	L	http://www.reactome.org/cgi-bin/eventbrowser?DB=gk_current&ID=2295630	Metabolism
sec	Multi-Drug Resistance Factors	BIOCARTA	L	http://www.biocarta.com/pathfiles/h_mrpPathway.asp	Metabolism
sec	Circadian rhythm - mammal	KEGG	L	http://www.genome.jp/kegg/pathway/hsa/hsa04710.html	Organismal Systems → Environmental Adaptation
sec	Inflammatory Response Pathway, organism-specific biosystem	WikiPathways	L	http://wikipathways.org/index.php/Pathway:WP458	Physiological Process
sec	Oxidative Stress, organism-specific biosystem	WikiPathways	L	http://wikipathways.org/index.php/Pathway:WP412	Physiological Process
sec	Cholesterol biosynthesis	REACTOME, WikiPathways	L	http://wikipathways.org/index.php/Pathway:WP103	REACTOME : Metabolism Wikipathways : Metabolic Process	http://www.reactome.org/entitylevelview/PathwayBrowser.html#DB=gk_current&FOCUS_SPECIES_ID=48892&FOCUS_PATHWAY_ID=2371643&ID=2371643
sec	GPCR downstream signaling	REACTOME	L	http://www.reactome.org/cgi-bin/eventbrowser?DB=gk_current&ID=2295381	Signal transduction
sec	Signaling by Wnt	REACTOME	L	http://www.reactome.org/cgi-bin/eventbrowser?DB=gk_current&ID=2295658	Signal transduction
sec	Toll Like Receptor signaling	KEGG, WikiPathways	L	http://wikipathways.org/index.php/Pathway:WP1271	WikiPathways : Cellular Process	http://wikipathways.org/index.php/Pathway:WP1271
sec	Apoptosis	WikiPathways, KEGG, REACTOME	L	http://wikipathways.org/index.php/Pathway:WP1254	Wikipathways : Cellular Process KEGG : Cellular Process → Cell Growthband Death REACTOME : Apoptosis	http://www.genome.jp/kegg/pathway/hsa/hsa04210.html	http://www.reactome.org/entitylevelview/PathwayBrowser.html#DB=gk_current&FOCUS_SPECIES_ID=48892&FOCUS_PATHWAY_ID=2371112&ID=2371112
sec	Androgen and estrogen metabolism	KEGG	L	no link
sec	Apoptosis signaling pathway	LIPID MAPS	L	http://www.lipidmaps.org/data/IntegratedPathwaysData/SetupIntegratedPathways.pl?imgsize=730&Mode=BMDMATPS11&DataType=SignalingPathways&PathwayName=Apoptosis	Apoptosis Cell Signaling Immunology
sec	Cholesterol biosynthesis, FPP => cholesterol	KEGG	L	no link	Biosynthesis → Fatty Acids and Lipids Biosynthesis → Sterol Biosynthesis Superpathways
sec	Mm_Circadian_Exercise	GENMAPP
sec	Mm_Inflammatory_Response_Pathway	GENMAPP
sec	Mm_MAPK_Cascade	GENMAPP
sec	Mm_Mitochondrial_fatty_acid_betaoxidation	GENMAPP
sec	Mm_Prostaglandin_synthesis_regulation	GENMAPP
sec	Mm_Small_ligand_GPCRs	GENMAPP
sec	Mm_Wnt_Signaling	GENMAPP

## Sheet: apoptosis
interet	Pathway gene NCBI	base de données		lien pathways	catégorie pathways
prim	Regulation of Apoptosis	REACTOME	L	http://www.reactome.org/entitylevelview/PathwayBrowser.html#DB=gk_current&FOCUS_SPECIES_ID=48892&FOCUS_PATHWAY_ID=2371775&ID=2371775	Apoptosis
prim	AKT Signaling Pathway	BIOCARTA	L	http://www.biocarta.com/pathfiles/h_aktPathway.asp	Adhesion Apoptose
prim	TNFR2 Signaling Pathway	BIOCARTA	L	http://www.biocarta.com/pathfiles/h_tnfr2Pathway.asp	Apoptosis Cell Signaling Cytokines/Chemokines
sec	FasL/ CD95L signaling	REACTOME	L	http://www.reactome.org/entitylevelview/PathwayBrowser.html#DB=gk_current&FOCUS_SPECIES_ID=48892&FOCUS_PATHWAY_ID=2371111&ID=2371109	Apoptosis
sec	FAS signaling pathway ( CD95 )	BIOCARTA	L	http://www.biocarta.com/pathfiles/h_fasPathway.asp	Apoptosis Cell Signaling Immunology
sec	p53 Signaling Pathway	BIOCARTA, KEGG	L	http://www.biocarta.com/pathfiles/h_p53Pathway.asp	BIOCARTA : Apoptosis Cell Cycle Regulation Cell signaling Expression KEGG : Cellular Process → Cell Growthband Death	http://www.genome.jp/kegg/pathway/hsa/hsa04115.html
sec	Apoptosis	WikiPathways, KEGG, REACTOME	L	http://wikipathways.org/index.php/Pathway:WP1254	Wikipathways : Cellular Process KEGG : Cellular Process → Cell Growthband Death REACTOME : Apoptosis	http://www.genome.jp/kegg/pathway/hsa/hsa04210.html	http://www.reactome.org/entitylevelview/PathwayBrowser.html#DB=gk_current&FOCUS_SPECIES_ID=48892&FOCUS_PATHWAY_ID=2371112&ID=2371112
sec	Apoptosis signaling pathway	LIPID MAPS	L	http://www.lipidmaps.org/data/IntegratedPathwaysData/SetupIntegratedPathways.pl?imgsize=730&Mode=BMDMATPS11&DataType=SignalingPathways&PathwayName=Apoptosis	Apoptosis Cell Signaling Immunology
interet	Pathway gene NCBI	base de données		lien pathways	catégorie pathways
prim	TNFR2 Signaling Pathway	BIOCARTA	L	http://www.biocarta.com/pathfiles/h_tnfr2Pathway.asp	Apoptosis Cell Signaling Cytokines/Chemokines
interet	ProbeName	significatif	somme	Liver-118-10	Liver-118-100	Liver 153-10	Liver 153-100	Liver MIX-10	Liver MIX-100	Colon 118-10	Colon 118-100	Colon 153-10	Colon 153-100	Colon MIX-10	Colon MIX-100	Adipose 118-10 (ss lame 8917-1)	Adipose-118-100	Adipose-153-10	Adipose-153-100	Adipose-MIX-10	Adipose-MIX-100	Muscle 118-10	Muscle 118-100 (ss lame 8680-2)	Muscle 153-10 (ss lame 8683-3)	Muscle-153-100	Muscle-MIX-10	Muscle-MIX-100	GeneSymbol	Description	EntrezGeneID	GeneName	Genbank Accession	Go	RefSeqAccession	UniGeneID	Cellular and Regulatory processes Pathways BIOCARTA	Cellular and Regulatory processes Pathways GENMAPP	Cellular and Regulatory processes Pathways KEGG	Metabolism Pathways BIOCARTA	Metabolism Pathways GENMAPP	Metabolism Pathways KEGG	Pathway gene NCBI	lien entrez gene	remarque source
embryo	A_52_P507853	3	11.473									1.9144	1.85005		2.28064										2.84784	2.58009		Ikbkg	Mus musculus 16 days embryo head cDNA, RIKEN full-length enriched library, clone:C130061H10 product:unclassifiable, full insert sequence. [AK048446]	16151	inhibitor of kappaB kinase gamma	AK048446	GO:0005515|GO:0001782|GO:0007250|GO:0046982|GO:0008385|GO:0005634|GO:0046872|GO:0005829|GO:0006350|GO:0016310|GO:0005737|GO:0016301|GO:0045449		Mm.12967	1 TNF/Stress Related Signaling NF-kB Signaling Pathway AKT Signaling Pathway Influence of Ras and Rho proteins on G1 to S Transition TNFR2 Signaling Pathway CD40L Signaling Pathway Acetylation and Deacetylation of RelA in The Nucleus
non significatif	A_52_P569539	0	-0.345498												-1.68432										1.33883			Nfkb1	Mus musculus 16 days embryo head cDNA, RIKEN full-length enriched library, clone:C130067K17 product:inferred: nuclear factor of kappa light chain gene enhancer in B-cells 1, p105, full insert sequence, [AK048506]	18033	nuclear factor of kappa light polypeptide gene enhancer in B-cells 1, p105	AK048506	GO:0005515|GO:0016566|GO:0003700|GO:0016563|GO:0005634|GO:0001818|GO:0042803|GO:0048535|GO:0005829|GO:0005737|GO:0003690|GO:0045944|GO:0031072|GO:0046983|GO:0006979|GO:0045449|GO:0006355|GO:0006915|GO:0006916|GO:0003779|GO:0010552|GO:0003677|GO:0006350|GO:0043565|GO:0007165|GO:0043234|GO:0045083|GO:0045892		Mm,256765	HIV-I Nef: negative effector of Fas and TNF Keratinocyte Differentiation 1 T Cell Receptor Signaling Pathway Signal transduction through IL1R Induction of apoptosis through DR3 and DR4/5 Death Receptors fMLP induced chemokine gene expression in HMC-1 cells Inactivation of Gsk3 by AKT causes accumulation of b-catenin in Alveolar Macrophages NFkB activation by Nontypeable Hemophilus influenzae TNF/…
oui	A_52_P578266	1	-1.96122													-1.96122												Tank	Mus musculus TRAF family member-associated Nf-kappa B activator (Tank), transcript variant 3, mRNA [NM_011529]	21353	TRAF family member-associated Nf-kappa B activator	NM_011529	GO:0005622|GO:0005515|GO:0005737|GO:0007249|GO:0008270|GO:0046872	NM_011529	Mm,244393	TNF/Stress Related Signaling TNFR2 Signaling Pathway						RIG-I-like receptor signaling pathway (from KEGG) RIG-I-like receptor signaling pathway(from KEGG) TNF-alpha NF-kB Signaling Pathway (from WikiPathways)	http://www.ncbi.nlm.nih.gov/gene/21353
non significatif	A_52_P582969	0	-2.65236											-1.20836	-1.444													Nfkb1	Mus musculus nuclear factor of kappa light polypeptide gene enhancer in B-cells 1, p105, mRNA (cDNA clone IMAGE:6392793), complete cds, [BC050841]	18033	nuclear factor of kappa light polypeptide gene enhancer in B-cells 1, p105	BC050841	GO:0005515|GO:0016566|GO:0003700|GO:0016563|GO:0005634|GO:0001818|GO:0042803|GO:0048535|GO:0005829|GO:0005737|GO:0003690|GO:0045944|GO:0031072|GO:0046983|GO:0006979|GO:0045449|GO:0006355|GO:0006915|GO:0006916|GO:0003779|GO:0010552|GO:0003677|GO:0006350|GO:0043565|GO:0007165|GO:0043234|GO:0045083|GO:0045892		Mm,256765	HIV-I Nef: negative effector of Fas and TNF Keratinocyte Differentiation 1 T Cell Receptor Signaling Pathway Signal transduction through IL1R Induction of apoptosis through DR3 and DR4/5 Death Receptors fMLP induced chemokine gene expression in HMC-1 cells Inactivation of Gsk3 by AKT causes accumulation of b-catenin in Alveolar Macrophages NFkB activation by Nontypeable Hemophilus influenzae TNF/…
non significatif	A_51_P260300	0	8.12061					1.50076	1.66167															1.65186	1.70035	1.60598		Ikbkg	Mus musculus inhibitor of kappaB kinase gamma (Ikbkg), transcript variant 1, mRNA [NM_010547]	16151	inhibitor of kappaB kinase gamma	NM_010547	GO:0005515|GO:0001782|GO:0007250|GO:0046982|GO:0008385|GO:0005634|GO:0046872|GO:0005829|GO:0006350|GO:0016310|GO:0005737|GO:0016301|GO:0045449	NM_010547	Mm.12967	1 TNF/Stress Related Signaling NF-kB Signaling Pathway AKT Signaling Pathway Influence of Ras and Rho proteins on G1 to S Transition TNFR2 Signaling Pathway CD40L Signaling Pathway Acetylation and Deacetylation of RelA in The Nucleus
non significatif	A_51_P283759	0	1.16508							1.16508																		Nfkb1	Mouse transcription factor NF-kappa-B DNA binding subunit mRNA, complete cds. [M57999]	18033	nuclear factor of kappa light polypeptide gene enhancer in B-cells 1, p105		GO:0005515|GO:0016566|GO:0003700|GO:0016563|GO:0005634|GO:0001818|GO:0042803|GO:0048535|GO:0005829|GO:0005737|GO:0003690|GO:0045944|GO:0031072|GO:0046983|GO:0006979|GO:0045449|GO:0006355|GO:0006915|GO:0006916|GO:0003779|GO:0010552|GO:0003677|GO:0006350|GO:0043565|GO:0007165|GO:0043234|GO:0045083|GO:0045892	Mm.256765		HIV-I Nef: negative effector of Fas and TNF Keratinocyte Differentiation 1 T Cell Receptor Signaling Pathway Signal transduction through IL1R Induction of apoptosis through DR3 and DR4/5 Death Receptors fMLP induced chemokine gene expression in HMC-1 cells Inactivation of Gsk3 by AKT causes accumulation of b-catenin in Alveolar Macrophages NFkB activation by Nontypeable Hemophilus influenzae TNF/…
non significatif	A_51_P377547	0	0																									Tank	Mus musculus TRAF family member-associated Nf-kappa B activator (Tank), transcript variant 3, mRNA [NM_011529]	21353	TRAF family member-associated Nf-kappa B activator	NM_011529	GO:0005622|GO:0005515|GO:0005737|GO:0007249|GO:0008270|GO:0046872	NM_011529	Mm.244393	TNF/Stress Related Signaling TNFR2 Signaling Pathway
non significatif	A_51_P423404	0	-1.55632																		-1.55632							Ikbkg	Mus musculus inhibitor of kappaB kinase gamma (Ikbkg), transcript variant 2, mRNA [NM_178590]	16151	inhibitor of kappaB kinase gamma	NM_178590	GO:0005515|GO:0001782|GO:0007250|GO:0046982|GO:0008385|GO:0005634|GO:0046872|GO:0005829|GO:0006350|GO:0016310|GO:0005737|GO:0016301|GO:0045449	NM_178590	Mm,12967	1 TNF/Stress Related Signaling NF-kB Signaling Pathway AKT Signaling Pathway Influence of Ras and Rho proteins on G1 to S Transition TNFR2 Signaling Pathway CD40L Signaling Pathway Acetylation and Deacetylation of RelA in The Nucleus
oui	A_51_P430900	1	0																									Dusp1	Mus musculus dual specificity phosphatase 1 (Dusp1), mRNA [NM_013642]	19252	dual specificity phosphatase 1	NM_013642	GO:0043065|GO:0023034|GO:0008330|GO:0005625|GO:0005634|GO:0045768|GO:0016791|GO:0007049|GO:0006470|GO:0016787|GO:0016311|GO:0004721|GO:0008138|GO:0004725|GO:0017017	NM_013642	Mm.239041	CD40L Signaling Pathway NFkB activation by Nontypeable Hemophilus influenzae Regulation of MAP Kinase Pathways Through Dual Specificity Phosphatases TNFR2 Signaling Pathway		MAPK signaling pathway				EGFR1 Signaling Pathway (from WikiPathways) MAPK signaling pathway (from WikiPathways) MAPK signaling pathway (from KEGG) MAPK signaling pathway(from KEGG) Serotonergic synapse (from KEGG)	http://www.ncbi.nlm.nih.gov/gene/19252
oui	A_52_P162967	3	-17.1191	-1.77852		-2.01836	-2.02967	-1.81614									-2.04681	-1.59713				-1.89776		-1.94898	-1.98573			Cd28	Mus musculus CD28 antigen (Cd28), mRNA [NM_007642]	12487	CD28 antigen	NM_007642	GO:0008624|GO:0005886|GO:0002863|GO:0031295|GO:0042803|GO:0045086|GO:0006955|GO:0042110|GO:0016020|GO:0042102|GO:0046641|GO:0045060|GO:0045121|GO:0016021|GO:0048304|GO:0009897	NM_007642	Mm,255003	Antigen Dependent B Cell Activation Bystander B Cell Activation HIV Induced T Cell Apoptosis Role of Tob in T-cell activation Selective expression of chemokine receptors during T-cell polarization T Cytotoxic Cell Surface Molecules T Helper Cell Surface Molecules TACI and BCMA stimulation of B cell immune responses. TGF beta signaling pathway Th1/Th2 Differentiation The Co-Stimulatory Signal Duri…	Mm_Inflammatory_Response_Pathway	Cell adhesion molecules (CAMs) T cell receptor signaling pathway Type I diabetes mellitus				Adaptive Immune System (from REACTOME) Allograft rejection (from KEGG) Allograft rejection(from KEGG) Autoimmune thyroid disease (from KEGG) Autoimmune thyroid disease(from KEGG) CD28 co-stimulation (from REACTOME) CD28 dependent PI3K/Akt signaling (from REACTOME) CD28 dependent Vav1 pathway (from REACTOME) Cell adhesion molecules (CAMs) (from KEGG) Cell adhesion molecules (CAMs)(from KEGG) Costi…	http://www.ncbi.nlm.nih.gov/gene/12487
RIKEN	A_52_P241917	13	91.9826		1.48845					4.11183	4.03579	5.20198	7.86346	3.72069	4.89367				3.55387			11.0721	7.80129	11.6926	7.82124	12.1612	6.56443	Tank	Mus musculus activated spleen cDNA, RIKEN full-length enriched library, clone:F830035J19 product:unclassifiable, full insert sequence, [AK156658]	21353	TRAF family member-associated Nf-kappa B activator	AK156658	GO:0005622|GO:0005515|GO:0005737|GO:0007249|GO:0008270|GO:0046872		Mm,244393	TNF/Stress Related Signaling TNFR2 Signaling Pathway
neonate	A_52_P271511	4	8.86457	-1.50002						2.24747	1.65617		2.67109	2.77345	2.6748												-1.65838	Cd28	Mus musculus 3 days neonate thymus cDNA, RIKEN full-length enriched library, clone:A630001D17 product:CD28 antigen, full insert sequence. [AK041322]	12487	CD28 antigen	AK041322	GO:0008624|GO:0005886|GO:0002863|GO:0031295|GO:0042803|GO:0045086|GO:0006955|GO:0042110|GO:0016020|GO:0042102|GO:0046641|GO:0045060|GO:0045121|GO:0016021|GO:0048304|GO:0009897			Antigen Dependent B Cell Activation Bystander B Cell Activation HIV Induced T Cell Apoptosis Role of Tob in T-cell activation Selective expression of chemokine receptors during T-cell polarization T Cytotoxic Cell Surface Molecules T Helper Cell Surface Molecules TACI and BCMA stimulation of B cell immune responses. TGF beta signaling pathway Th1/Th2 Differentiation The Co-Stimulatory Signal Duri…	Mm_Inflammatory_Response_Pathway	Cell adhesion molecules (CAMs) T cell receptor signaling pathway Type I diabetes mellitus
non significatif	A_52_P32733	0	0.601942				1.93066								-1.32872													Nfkb1	Mus musculus adult female vagina cDNA, RIKEN full-length enriched library, clone:9930016G07 product:unclassifiable, full insert sequence. [AK036827]	18033	nuclear factor of kappa light polypeptide gene enhancer in B-cells 1, p105	AK036827	GO:0005515|GO:0016566|GO:0003700|GO:0016563|GO:0005634|GO:0001818|GO:0042803|GO:0048535|GO:0005829|GO:0005737|GO:0003690|GO:0045944|GO:0031072|GO:0046983|GO:0006979|GO:0045449|GO:0006355|GO:0006915|GO:0006916|GO:0003779|GO:0010552|GO:0003677|GO:0006350|GO:0043565|GO:0007165|GO:0043234|GO:0045083|GO:0045892			HIV-I Nef: negative effector of Fas and TNF Keratinocyte Differentiation 1 T Cell Receptor Signaling Pathway Signal transduction through IL1R Induction of apoptosis through DR3 and DR4/5 Death Receptors fMLP induced chemokine gene expression in HMC-1 cells Inactivation of Gsk3 by AKT causes accumulation of b-catenin in Alveolar Macrophages NFkB activation by Nontypeable Hemophilus influenzae TNF/…
non significatif	A_52_P373521	0	-1.59303	-1.59303																								Tank	Mus musculus 12 days embryo male wolffian duct includes surrounding region cDNA, RIKEN full-length enriched library, clone:6720484B02 product:unclassifiable, full insert sequence. [AK032981]			AK032981				TNF/Stress Related Signaling TNFR2 Signaling Pathway
interet	Pathway gene NCBI	base de données		lien pathways	catégorie pathways
prim	AKT Signaling Pathway	BIOCARTA	L	http://www.biocarta.com/pathfiles/h_aktPathway.asp	Adhesion Apoptose
interet	ProbeName	significatif	somme	Liver-118-10	Liver-118-100	Liver 153-10	Liver 153-100	Liver MIX-10	Liver MIX-100	Colon 118-10	Colon 118-100	Colon 153-10	Colon 153-100	Colon MIX-10	Colon MIX-100	Adipose 118-10 (ss lame 8917-1)	Adipose-118-100	Adipose-153-10	Adipose-153-100	Adipose-MIX-10	Adipose-MIX-100	Muscle 118-10	Muscle 118-100 (ss lame 8680-2)	Muscle 153-10 (ss lame 8683-3)	Muscle-153-100	Muscle-MIX-10	Muscle-MIX-100	GeneSymbol	Description	EntrezGeneID	GeneName	Genbank Accession	Go	RefSeqAccession	UniGeneID	Cellular and Regulatory processes Pathways BIOCARTA	Cellular and Regulatory processes Pathways GENMAPP	Cellular and Regulatory processes Pathways KEGG	Metabolism Pathways BIOCARTA	Metabolism Pathways GENMAPP	Metabolism Pathways KEGG	Pathway gene NCBI	lien entrez gene	remarque source
non significatif	A_52_P569539	0	-0.345498												-1.68432										1.33883			Nfkb1	Mus musculus 16 days embryo head cDNA, RIKEN full-length enriched library, clone:C130067K17 product:inferred: nuclear factor of kappa light chain gene enhancer in B-cells 1, p105, full insert sequence, [AK048506]	18033	nuclear factor of kappa light polypeptide gene enhancer in B-cells 1, p105	AK048506	GO:0005515|GO:0016566|GO:0003700|GO:0016563|GO:0005634|GO:0001818|GO:0042803|GO:0048535|GO:0005829|GO:0005737|GO:0003690|GO:0045944|GO:0031072|GO:0046983|GO:0006979|GO:0045449|GO:0006355|GO:0006915|GO:0006916|GO:0003779|GO:0010552|GO:0003677|GO:0006350|GO:0043565|GO:0007165|GO:0043234|GO:0045083|GO:0045892		Mm,256765	HIV-I Nef: negative effector of Fas and TNF Keratinocyte Differentiation 1 T Cell Receptor Signaling Pathway Signal transduction through IL1R Induction of apoptosis through DR3 and DR4/5 Death Receptors fMLP induced chemokine gene expression in HMC-1 cells Inactivation of Gsk3 by AKT causes accumulation of b-catenin in Alveolar Macrophages NFkB activation by Nontypeable Hemophilus influenzae TNF/…
non significatif	A_52_P582969	0	-2.65236											-1.20836	-1.444													Nfkb1	Mus musculus nuclear factor of kappa light polypeptide gene enhancer in B-cells 1, p105, mRNA (cDNA clone IMAGE:6392793), complete cds, [BC050841]	18033	nuclear factor of kappa light polypeptide gene enhancer in B-cells 1, p105	BC050841	GO:0005515|GO:0016566|GO:0003700|GO:0016563|GO:0005634|GO:0001818|GO:0042803|GO:0048535|GO:0005829|GO:0005737|GO:0003690|GO:0045944|GO:0031072|GO:0046983|GO:0006979|GO:0045449|GO:0006355|GO:0006915|GO:0006916|GO:0003779|GO:0010552|GO:0003677|GO:0006350|GO:0043565|GO:0007165|GO:0043234|GO:0045083|GO:0045892		Mm,256765	HIV-I Nef: negative effector of Fas and TNF Keratinocyte Differentiation 1 T Cell Receptor Signaling Pathway Signal transduction through IL1R Induction of apoptosis through DR3 and DR4/5 Death Receptors fMLP induced chemokine gene expression in HMC-1 cells Inactivation of Gsk3 by AKT causes accumulation of b-catenin in Alveolar Macrophages NFkB activation by Nontypeable Hemophilus influenzae TNF/…
non significatif	A_52_P614762	0	0.840464				1.1422		1.15362																		-1.45535	Bad	Mus musculus 0 day neonate head cDNA, RIKEN full-length enriched library, clone:4833429M11 product:Bcl-associated death promoter, full insert sequence. [AK029400]	12015	BCL2-associated agonist of cell death	AK029400	GO:0008624|GO:0030346|GO:0043065|GO:0008283|GO:0045579|GO:0019221|GO:0006915|GO:0042981|GO:0005741|GO:0006917|GO:0042593|GO:0043422|GO:0005829|GO:0005739|GO:0005737|GO:0043281|GO:0016020|GO:0006007|GO:0045582		Mm.4387	IL-2 Receptor Beta Chain in T cell Activation AKT Signaling Pathway Trefoil Factors Initiate Mucosal Healing Regulation of BAD phosphorylation Multiple antiapoptotic pathways from IGF-1R signaling lead to BAD phosphorylation Phosphoinositides and their downstream targets. Inhibition of Cellular Proliferation by Gleevec Nuclear receptors coordinate the activities of chromatin remodeling complexes …
non significatif	A_52_P633550	0	-1.21296																							-1.21296		Ghr	Mus musculus 0 day neonate eyeball cDNA, RIKEN full-length enriched library, clone:E130111P21 product:growth hormone receptor, full insert sequence. [AK053579]	14600	growth hormone receptor	AK053579	GO:0005515|GO:0042977|GO:0005886|GO:0006549|GO:0019530|GO:0000255|GO:0019221|GO:0050731|GO:0060396|GO:0005634|GO:0005615|GO:0005739|GO:0006101|GO:0000187|GO:0005737|GO:0006105|GO:0040014|GO:0006103|GO:0043025|GO:0006631|GO:0004903|GO:0004872|GO:0006573|GO:0043526|GO:0042169|GO:0004896|GO:0019901|GO:0019903|GO:0006107|GO:0005576|GO:0046449|GO:0007259|GO:0046427|GO:0006897|GO:0007165|GO:0009755|GO:…		Mm.3986	AKT Signaling Pathway Growth Hormone Signaling Pathway Regulation of eIF4e and p70 S6 Kinase The IGF-1 Receptor and Longevity Trefoil Factors Initiate Mucosal Healing		Cytokine-cytokine receptor interaction Jak-STAT signaling pathway Neuroactive ligand-receptor interaction
non significatif	A_52_P680935	0	2.40508							1.24838			1.1567															Ghr	Mus musculus growth hormone receptor (Ghr), transcript variant 2, mRNA [NM_001048178]	14600	growth hormone receptor	NM_001048178	GO:0005515|GO:0042977|GO:0005886|GO:0006549|GO:0019530|GO:0000255|GO:0019221|GO:0050731|GO:0060396|GO:0005634|GO:0005615|GO:0005739|GO:0006101|GO:0000187|GO:0005737|GO:0006105|GO:0040014|GO:0006103|GO:0043025|GO:0006631|GO:0004903|GO:0004872|GO:0006573|GO:0043526|GO:0042169|GO:0004896|GO:0019901|GO:0019903|GO:0006107|GO:0005576|GO:0046449|GO:0007259|GO:0046427|GO:0006897|GO:0007165|GO:0009755|GO:…			AKT Signaling Pathway Growth Hormone Signaling Pathway Regulation of eIF4e and p70 S6 Kinase The IGF-1 Receptor and Longevity Trefoil Factors Initiate Mucosal Healing		Cytokine-cytokine receptor interaction Jak-STAT signaling pathway Neuroactive ligand-receptor interaction
oui	A_52_P680941	1	-5.10658	-1.34194	-1.26915	-1.25776	-1.23773																					Ghr	Mus musculus growth hormone receptor (Ghr), transcript variant 2, mRNA [NM_001048178]	14600	growth hormone receptor	NM_001048178	GO:0005515|GO:0042977|GO:0005886|GO:0006549|GO:0019530|GO:0000255|GO:0019221|GO:0050731|GO:0060396|GO:0005634|GO:0005615|GO:0005739|GO:0006101|GO:0000187|GO:0005737|GO:0006105|GO:0040014|GO:0006103|GO:0043025|GO:0006631|GO:0004903|GO:0004872|GO:0006573|GO:0043526|GO:0042169|GO:0004896|GO:0019901|GO:0019903|GO:0006107|GO:0005576|GO:0046449|GO:0007259|GO:0046427|GO:0006897|GO:0007165|GO:0009755|GO:…	NM_001048178	Mm,3986	AKT Signaling Pathway Growth Hormone Signaling Pathway Regulation of eIF4e and p70 S6 Kinase The IGF-1 Receptor and Longevity Trefoil Factors Initiate Mucosal Healing		Cytokine-cytokine receptor interaction Jak-STAT signaling pathway Neuroactive ligand-receptor interaction				Androgen Receptor Signaling Pathway (from WikiPathways) Cytokine-cytokine receptor interaction (from KEGG) Cytokine-cytokine receptor interaction(from KEGG) Endochondral Ossification (from WikiPathways) Jak-STAT signaling pathway (from KEGG) Jak-STAT signaling pathway(from KEGG) Neuroactive ligand-receptor interaction (from KEGG) Neuroactive ligand-receptor interaction(from KEGG)	http://www.ncbi.nlm.nih.gov/gene/14600
non significatif	A_52_P77106	0	5.13336				1.77886	1.72352	1.63099																			Fasl	Mus musculus Fas ligand (TNF superfamily, member 6) (Fasl), mRNA [NM_010177]	14103	Fas ligand (TNF superfamily, member 6)	NM_010177				AKT Signaling Pathway Antigen Dependent B Cell Activation Bystander B Cell Activation CTL mediated immune response against target cells FAS signaling pathway ( CD95 ) HIV Induced T Cell Apoptosis HIV-I Nef: negative effector of Fas and TNF IL-2 Receptor Beta Chain in T cell Activation Keratinocyte Differentiation PTEN dependent cell cycle arrest and apoptosis Regulation of transcriptional activit…	Mm_Apoptosis	Apoptosis Cytokine-cytokine receptor interaction MAPK signaling pathway Natural killer cell mediated cytotoxicity Type I diabetes mellitus
oui	A_51_P104687	1	4.00378			2.17186		1.83192																				Gh	Mus musculus growth hormone (Gh), mRNA [NM_008117]	14599	growth hormone	NM_008117				AKT Signaling Pathway Growth Hormone Signaling Pathway The IGF-1 Receptor and Longevity Trefoil Factors Initiate Mucosal Healing		Jak-STAT signaling pathway Neuroactive ligand-receptor interaction				Adipogenesis (from WikiPathways) Diabetes pathways (from REACTOME) Disease (from REACTOME) Jak-STAT signaling pathway (from KEGG) Jak-STAT signaling pathway(from KEGG) Neuroactive ligand-receptor interaction (from KEGG) Neuroactive ligand-receptor interaction(from KEGG) Synthesis, Secretion, and Deacylation of Ghrelin (from REACTOME)	http://www.ncbi.nlm.nih.gov/gene/14599
oui	A_51_P145507	5	19.091														4.86245	1.90223	1.60965			2.39028			3.46367	2.38528	2.47748	Foxo3	Mus musculus forkhead box O3 (Foxo3), mRNA [NM_019740]	56484	forkhead box O3	NM_019740	GO:0006355|GO:0003700|GO:0030330|GO:0016563|GO:0001544|GO:0005624|GO:0001542|GO:0005634|GO:0042593|GO:0001556|GO:0006917|GO:0003677|GO:0001547|GO:0005829|GO:0006350|GO:0043565|GO:0005737|GO:0045941|GO:0045648|GO:0045944|GO:0045449	NM_019740	Mm,338613	AKT Signaling Pathway PTEN dependent cell cycle arrest and apoptosis The IGF-1 Receptor and Longevity Role of nicotinic acetylcholine receptors in the regulation of apoptosis						AKT phosphorylates targets in the nucleus (from REACTOME) Chemokine signaling pathway (from KEGG) Chemokine signaling pathway(from KEGG) Disease (from REACTOME) Downstream signal transduction (from REACTOME) Downstream signaling of activated FGFR (from REACTOME) Endometrial cancer (from KEGG) Endometrial cancer(from KEGG) GAB1 signalosome (from REACTOME) IL-2 Signaling Pathway (from WikiPathways)…	http://www.ncbi.nlm.nih.gov/gene/56484
non significatif	A_51_P174471	0	-1.61437														-1.61437											Ppp2ca	protein phosphatase 2 (formerly 2A), catalytic subunit, alpha isoform Gene [Source:MGI (curated);Acc:MGI:1321159] [ENSMUST00000020608]	19052	protein phosphatase 2 (formerly 2A), catalytic subunit, alpha isoform	AK035193	GO:0005515|GO:0005886|GO:0000159|GO:0005634|GO:0008022|GO:0046872|GO:0005829|GO:0005737|GO:0006470|GO:0007126|GO:0016787|GO:0016311|GO:0051726|GO:0004721|GO:0007498|GO:0004722|GO:0005856|GO:0000775		Mm,40874	Keratinocyte Differentiation Inactivation of Gsk3 by AKT causes accumulation of b-catenin in Alveolar Macrophages mTOR Signaling Pathway Erk1/Erk2 Mapk Signaling pathway WNT Signaling Pathway Skeletal muscle hypertrophy is regulated via AKT/mTOR pathway AKT Signaling Pathway CTCF: First Multivalent Nuclear Factor Telomeres, Telomerase, Cellular Aging, and Immortality Regulation of ck1/cdk5 by typ…
non significatif	A_51_P260300	0	8.12061					1.50076	1.66167															1.65186	1.70035	1.60598		Ikbkg	Mus musculus inhibitor of kappaB kinase gamma (Ikbkg), transcript variant 1, mRNA [NM_010547]	16151	inhibitor of kappaB kinase gamma	NM_010547	GO:0005515|GO:0001782|GO:0007250|GO:0046982|GO:0008385|GO:0005634|GO:0046872|GO:0005829|GO:0006350|GO:0016310|GO:0005737|GO:0016301|GO:0045449	NM_010547	Mm.12967	1 TNF/Stress Related Signaling NF-kB Signaling Pathway AKT Signaling Pathway Influence of Ras and Rho proteins on G1 to S Transition TNFR2 Signaling Pathway CD40L Signaling Pathway Acetylation and Deacetylation of RelA in The Nucleus
non significatif	A_51_P283759	0	1.16508							1.16508																		Nfkb1	Mouse transcription factor NF-kappa-B DNA binding subunit mRNA, complete cds. [M57999]	18033	nuclear factor of kappa light polypeptide gene enhancer in B-cells 1, p105		GO:0005515|GO:0016566|GO:0003700|GO:0016563|GO:0005634|GO:0001818|GO:0042803|GO:0048535|GO:0005829|GO:0005737|GO:0003690|GO:0045944|GO:0031072|GO:0046983|GO:0006979|GO:0045449|GO:0006355|GO:0006915|GO:0006916|GO:0003779|GO:0010552|GO:0003677|GO:0006350|GO:0043565|GO:0007165|GO:0043234|GO:0045083|GO:0045892	Mm.256765		HIV-I Nef: negative effector of Fas and TNF Keratinocyte Differentiation 1 T Cell Receptor Signaling Pathway Signal transduction through IL1R Induction of apoptosis through DR3 and DR4/5 Death Receptors fMLP induced chemokine gene expression in HMC-1 cells Inactivation of Gsk3 by AKT causes accumulation of b-catenin in Alveolar Macrophages NFkB activation by Nontypeable Hemophilus influenzae TNF/…
non significatif	A_51_P283759	0	1.16508							1.16508																		Nfkb1	Mouse transcription factor NF-kappa-B DNA binding subunit mRNA, complete cds. [M57999]	18033	nuclear factor of kappa light polypeptide gene enhancer in B-cells 1, p105		GO:0005515|GO:0016566|GO:0003700|GO:0016563|GO:0005634|GO:0001818|GO:0042803|GO:0048535|GO:0005829|GO:0005737|GO:0003690|GO:0045944|GO:0031072|GO:0046983|GO:0006979|GO:0045449|GO:0006355|GO:0006915|GO:0006916|GO:0003779|GO:0010552|GO:0003677|GO:0006350|GO:0043565|GO:0007165|GO:0043234|GO:0045083|GO:0045892	Mm.256765		HIV-I Nef: negative effector of Fas and TNF Keratinocyte Differentiation 1 T Cell Receptor Signaling Pathway Signal transduction through IL1R Induction of apoptosis through DR3 and DR4/5 Death Receptors fMLP induced chemokine gene expression in HMC-1 cells Inactivation of Gsk3 by AKT causes accumulation of b-catenin in Alveolar Macrophages NFkB activation by Nontypeable Hemophilus influenzae TNF/…
non significatif	A_51_P419364	0	-6.23905		-1.41323												-1.81924	-1.54189							-1.46469			Bad	Mus musculus BCL2-associated agonist of cell death (Bad), mRNA [NM_007522]	12015	BCL2-associated agonist of cell death	NM_007522	GO:0008624|GO:0030346|GO:0043065|GO:0008283|GO:0045579|GO:0019221|GO:0006915|GO:0042981|GO:0005741|GO:0006917|GO:0042593|GO:0043422|GO:0005829|GO:0005739|GO:0005737|GO:0043281|GO:0016020|GO:0006007|GO:0045582	NM_007522	Mm,4387	IL-2 Receptor Beta Chain in T cell Activation AKT Signaling Pathway Trefoil Factors Initiate Mucosal Healing Regulation of BAD phosphorylation Multiple antiapoptotic pathways from IGF-1R signaling lead to BAD phosphorylation Phosphoinositides and their downstream targets. Inhibition of Cellular Proliferation by Gleevec Nuclear receptors coordinate the activities of chromatin remodeling complexes …
non significatif	A_51_P423404	0	-1.55632																		-1.55632							Ikbkg	Mus musculus inhibitor of kappaB kinase gamma (Ikbkg), transcript variant 2, mRNA [NM_178590]	16151	inhibitor of kappaB kinase gamma	NM_178590	GO:0005515|GO:0001782|GO:0007250|GO:0046982|GO:0008385|GO:0005634|GO:0046872|GO:0005829|GO:0006350|GO:0016310|GO:0005737|GO:0016301|GO:0045449	NM_178590	Mm,12967	1 TNF/Stress Related Signaling NF-kB Signaling Pathway AKT Signaling Pathway Influence of Ras and Rho proteins on G1 to S Transition TNFR2 Signaling Pathway CD40L Signaling Pathway Acetylation and Deacetylation of RelA in The Nucleus
non significatif	A_51_P499854	0	-1.37228						-1.37228																			Ghr	Mus musculus growth hormone receptor (Ghr), transcript variant 1, mRNA [NM_010284]	14600	growth hormone receptor	NM_010284				AKT Signaling Pathway Growth Hormone Signaling Pathway Regulation of eIF4e and p70 S6 Kinase The IGF-1 Receptor and Longevity Trefoil Factors Initiate Mucosal Healing		Cytokine-cytokine receptor interaction Jak-STAT signaling pathway Neuroactive ligand-receptor interaction
non significatif	A_51_P516896	0	1.45232																								1.45232	Ppp2ca	Mus musculus protein phosphatase 2 (formerly 2A), catalytic subunit, alpha isoform (Ppp2ca), mRNA [NM_019411]	19052	protein phosphatase 2 (formerly 2A), catalytic subunit, alpha isoform	NM_019411	GO:0005515|GO:0005886|GO:0000159|GO:0005634|GO:0008022|GO:0046872|GO:0005829|GO:0005737|GO:0006470|GO:0007126|GO:0016787|GO:0016311|GO:0051726|GO:0004721|GO:0007498|GO:0004722|GO:0005856|GO:0000775	NM_019411	Mm.260288	Keratinocyte Differentiation Inactivation of Gsk3 by AKT causes accumulation of b-catenin in Alveolar Macrophages mTOR Signaling Pathway Erk1/Erk2 Mapk Signaling pathway WNT Signaling Pathway Skeletal muscle hypertrophy is regulated via AKT/mTOR pathway AKT Signaling Pathway CTCF: First Multivalent Nuclear Factor Telomeres, Telomerase, Cellular Aging, and Immortality Regulation of ck1/cdk5 by typ…
oui	A_52_P173985	1	0																									Fasl	Mus musculus Fas ligand (TNF superfamily, member 6) (Fasl), mRNA [NM_010177]	14103	Fas ligand (TNF superfamily, member 6)	NM_010177	GO:0008625|GO:0008624|GO:0008284|GO:0048471|GO:0005886|GO:0006925|GO:0005615|GO:0006955|GO:0043525|GO:0005164|GO:0043065|GO:0045742|GO:0006915|GO:0005576|GO:0005125|GO:0007165|GO:0016020|GO:0030644|GO:0048388|GO:0005901|GO:0046666|GO:0016023|GO:0045121|GO:0016021|GO:0009897	NM_010177	Mm.3355	AKT Signaling Pathway Antigen Dependent B Cell Activation Bystander B Cell Activation CTL mediated immune response against target cells FAS signaling pathway ( CD95 ) HIV Induced T Cell Apoptosis HIV-I Nef: negative effector of Fas and TNF IL-2 Receptor Beta Chain in T cell Activation Keratinocyte Differentiation PTEN dependent cell cycle arrest and apoptosis Regulation of transcriptional activit…	Mm_Apoptosis	Apoptosis Cytokine-cytokine receptor interaction MAPK signaling pathway Natural killer cell mediated cytotoxicity Type I diabetes mellitus				Activation of Pro-Caspase 8 (from REACTOME) African trypanosomiasis (from KEGG) African trypanosomiasis(from KEGG) Allograft rejection (from KEGG) Allograft rejection(from KEGG) Apoptosis (from WikiPathways) Apoptosis (from KEGG) Apoptosis(from KEGG) Apoptosis (from REACTOME) Apoptosis signaling pathway (from LIPID MAPS) Autoimmune thyroid disease (from KEGG) Autoimmune thyroid disease(from KEGG)…	http://www.ncbi.nlm.nih.gov/gene/14103
non significatif	A_52_P32733	0	0.601942				1.93066								-1.32872													Nfkb1	Mus musculus adult female vagina cDNA, RIKEN full-length enriched library, clone:9930016G07 product:unclassifiable, full insert sequence. [AK036827]	18033	nuclear factor of kappa light polypeptide gene enhancer in B-cells 1, p105	AK036827	GO:0005515|GO:0016566|GO:0003700|GO:0016563|GO:0005634|GO:0001818|GO:0042803|GO:0048535|GO:0005829|GO:0005737|GO:0003690|GO:0045944|GO:0031072|GO:0046983|GO:0006979|GO:0045449|GO:0006355|GO:0006915|GO:0006916|GO:0003779|GO:0010552|GO:0003677|GO:0006350|GO:0043565|GO:0007165|GO:0043234|GO:0045083|GO:0045892			HIV-I Nef: negative effector of Fas and TNF Keratinocyte Differentiation 1 T Cell Receptor Signaling Pathway Signal transduction through IL1R Induction of apoptosis through DR3 and DR4/5 Death Receptors fMLP induced chemokine gene expression in HMC-1 cells Inactivation of Gsk3 by AKT causes accumulation of b-catenin in Alveolar Macrophages NFkB activation by Nontypeable Hemophilus influenzae TNF/…
non significatif	A_52_P358076	0	1.26007																				1.26007					Ppp2ca	Mus musculus protein phosphatase 2 (formerly 2A), catalytic subunit, alpha isoform (Ppp2ca), mRNA [NM_019411]	19052	protein phosphatase 2 (formerly 2A), catalytic subunit, alpha isoform	NM_019411	GO:0005515|GO:0005886|GO:0000159|GO:0005634|GO:0008022|GO:0046872|GO:0005829|GO:0005737|GO:0006470|GO:0007126|GO:0016787|GO:0016311|GO:0051726|GO:0004721|GO:0007498|GO:0004722|GO:0005856|GO:0000775	NM_019411	Mm.260288	Keratinocyte Differentiation Inactivation of Gsk3 by AKT causes accumulation of b-catenin in Alveolar Macrophages mTOR Signaling Pathway Erk1/Erk2 Mapk Signaling pathway WNT Signaling Pathway Skeletal muscle hypertrophy is regulated via AKT/mTOR pathway AKT Signaling Pathway CTCF: First Multivalent Nuclear Factor Telomeres, Telomerase, Cellular Aging, and Immortality Regulation of ck1/cdk5 by typ…
embryo	A_52_P507853	3	11.473									1.9144	1.85005		2.28064										2.84784	2.58009		Ikbkg	Mus musculus 16 days embryo head cDNA, RIKEN full-length enriched library, clone:C130061H10 product:unclassifiable, full insert sequence. [AK048446]	16151	inhibitor of kappaB kinase gamma	AK048446	GO:0005515|GO:0001782|GO:0007250|GO:0046982|GO:0008385|GO:0005634|GO:0046872|GO:0005829|GO:0006350|GO:0016310|GO:0005737|GO:0016301|GO:0045449		Mm.12967	1 TNF/Stress Related Signaling NF-kB Signaling Pathway AKT Signaling Pathway Influence of Ras and Rho proteins on G1 to S Transition TNFR2 Signaling Pathway CD40L Signaling Pathway Acetylation and Deacetylation of RelA in The Nucleus
non significatif	A_52_P538500	0	1.74396																		1.74396							Ssh2	Mus musculus slingshot homolog 2 (Drosophila) (Ssh2), mRNA [NM_177710]	237860	slingshot homolog 2 (Drosophila)	NM_177710	GO:0016791|GO:0005737|GO:0030054|GO:0006470|GO:0016787|GO:0016311|GO:0004721|GO:0003779|GO:0008138|GO:0005856|GO:0004725	NM_177710	Mm,440381	sous le nom Hsp90aa1 AKT Signaling Pathway Corticosteroids and cardioprotection Telomeres, Telomerase, Cellular Aging, and Immortality Ahr Signal Transduction Pathway
interet	Pathway gene NCBI	base de données		lien pathways	catégorie pathways
prim	Regulation of Apoptosis	REACTOME	L	http://www.reactome.org/entitylevelview/PathwayBrowser.html#DB=gk_current&FOCUS_SPECIES_ID=48892&FOCUS_PATHWAY_ID=2371775&ID=2371775	Apoptosis
interet	ProbeName	significatif	somme	Liver-118-10	Liver-118-100	Liver 153-10	Liver 153-100	Liver MIX-10	Liver MIX-100	Colon 118-10	Colon 118-100	Colon 153-10	Colon 153-100	Colon MIX-10	Colon MIX-100	Adipose 118-10 (ss lame 8917-1)	Adipose-118-100	Adipose-153-10	Adipose-153-100	Adipose-MIX-10	Adipose-MIX-100	Muscle 118-10	Muscle 118-100 (ss lame 8680-2)	Muscle 153-10 (ss lame 8683-3)	Muscle-153-100	Muscle-MIX-10	Muscle-MIX-100	GeneSymbol	Description	EntrezGeneID	GeneName	Genbank Accession	Go	RefSeqAccession	UniGeneID	Cellular and Regulatory processes Pathways BIOCARTA	Cellular and Regulatory processes Pathways GENMAPP	Cellular and Regulatory processes Pathways KEGG	Metabolism Pathways BIOCARTA	Metabolism Pathways GENMAPP	Metabolism Pathways KEGG	Pathway gene NCBI	lien entrez gene	remarque source
oui	A_52_P278422	1	-8.68131					-1.95476		-1.40294	-1.47295	-1.30572						-2.54492										Musk	Mus musculus muscle, skeletal, receptor tyrosine kinase (Musk), transcript variant 1, mRNA [NM_001037127]	18198	muscle, skeletal, receptor tyrosine kinase	NM_001037127	GO:0005515|GO:0031594|GO:0005886|GO:0050731|GO:0060291|GO:0042995|GO:0046777|GO:0000166|GO:0007528|GO:0016301|GO:0051602|GO:0004872|GO:0007613|GO:0006355|GO:0019901|GO:0045887|GO:0005524|GO:0010628|GO:0007165|GO:0016310|GO:0032224|GO:0004672|GO:0016020|GO:0005887|GO:0010629|GO:0001934|GO:0043113|GO:0006468|GO:0004713|GO:0016021|GO:0004714|GO:0008582|GO:0007169|GO:0009897|GO:0016740	NM_001037127	Mm,16148	Role of nicotinic acetylcholine receptors in the regulation of apoptosis							http://www.ncbi.nlm.nih.gov/gene/18198
oui	A_52_P541095	2	-4.93684																	-2.54027	-2.39657							Unc5a	Mus musculus unc-5 homolog A (C, elegans) (Unc5a), mRNA [NM_153131]	107448	unc-5 homolog A (C, elegans)	NM_153131	GO:0005515|GO:0007165|GO:0005042|GO:0016020|GO:0005886|GO:0007411|GO:0006915|GO:0007275|GO:0004872|GO:0016021	NM_153131	Mm,23573			Axon guidance				Apoptosis (from REACTOME) Axon guidance (from KEGG) Axon guidance(from KEGG) Regulation of Apoptosis (from REACTOME) Role of DCC in regulating apoptosis (from REACTOME)	http://www.ncbi.nlm.nih.gov/gene/107448
non significatif	A_52_P614762	0	0.840464				1.1422		1.15362																		-1.45535	Bad	Mus musculus 0 day neonate head cDNA, RIKEN full-length enriched library, clone:4833429M11 product:Bcl-associated death promoter, full insert sequence. [AK029400]	12015	BCL2-associated agonist of cell death	AK029400	GO:0008624|GO:0030346|GO:0043065|GO:0008283|GO:0045579|GO:0019221|GO:0006915|GO:0042981|GO:0005741|GO:0006917|GO:0042593|GO:0043422|GO:0005829|GO:0005739|GO:0005737|GO:0043281|GO:0016020|GO:0006007|GO:0045582		Mm.4387	IL-2 Receptor Beta Chain in T cell Activation AKT Signaling Pathway Trefoil Factors Initiate Mucosal Healing Regulation of BAD phosphorylation Multiple antiapoptotic pathways from IGF-1R signaling lead to BAD phosphorylation Phosphoinositides and their downstream targets. Inhibition of Cellular Proliferation by Gleevec Nuclear receptors coordinate the activities of chromatin remodeling complexes …
non significatif	A_52_P77106	0	5.13336				1.77886	1.72352	1.63099																			Fasl	Mus musculus Fas ligand (TNF superfamily, member 6) (Fasl), mRNA [NM_010177]	14103	Fas ligand (TNF superfamily, member 6)	NM_010177				AKT Signaling Pathway Antigen Dependent B Cell Activation Bystander B Cell Activation CTL mediated immune response against target cells FAS signaling pathway ( CD95 ) HIV Induced T Cell Apoptosis HIV-I Nef: negative effector of Fas and TNF IL-2 Receptor Beta Chain in T cell Activation Keratinocyte Differentiation PTEN dependent cell cycle arrest and apoptosis Regulation of transcriptional activit…	Mm_Apoptosis	Apoptosis Cytokine-cytokine receptor interaction MAPK signaling pathway Natural killer cell mediated cytotoxicity Type I diabetes mellitus
oui	A_51_P145507	5	19.091														4.86245	1.90223	1.60965			2.39028			3.46367	2.38528	2.47748	Foxo3	Mus musculus forkhead box O3 (Foxo3), mRNA [NM_019740]	56484	forkhead box O3	NM_019740	GO:0006355|GO:0003700|GO:0030330|GO:0016563|GO:0001544|GO:0005624|GO:0001542|GO:0005634|GO:0042593|GO:0001556|GO:0006917|GO:0003677|GO:0001547|GO:0005829|GO:0006350|GO:0043565|GO:0005737|GO:0045941|GO:0045648|GO:0045944|GO:0045449	NM_019740	Mm,338613	AKT Signaling Pathway PTEN dependent cell cycle arrest and apoptosis The IGF-1 Receptor and Longevity Role of nicotinic acetylcholine receptors in the regulation of apoptosis						AKT phosphorylates targets in the nucleus (from REACTOME) Chemokine signaling pathway (from KEGG) Chemokine signaling pathway(from KEGG) Disease (from REACTOME) Downstream signal transduction (from REACTOME) Downstream signaling of activated FGFR (from REACTOME) Endometrial cancer (from KEGG) Endometrial cancer(from KEGG) GAB1 signalosome (from REACTOME) IL-2 Signaling Pathway (from WikiPathways)…	http://www.ncbi.nlm.nih.gov/gene/56484
oui	A_51_P213666	1	12.4857	-1.55781						1.60025							12.4432											Psma8	Mus musculus proteasome (prosome, macropain) subunit, alpha type, 8 (Psma8), mRNA [NM_001163609]	73677	proteasome (prosome, macropain) subunit, alpha type, 8	NM_001163609	GO:0006511|GO:0000502|GO:0005839|GO:0005634|GO:0005575|GO:0004298|GO:0003674|GO:0008150|GO:0005737|GO:0019773|GO:0004175|GO:0016787|GO:0051603|GO:0008233	NM_001163609	Mm,87277							APC/C-mediated degradation of cell cycle proteins (from REACTOME) APC/C:Cdc20 mediated degradation of Securin (from REACTOME) APC/C:Cdc20 mediated degradation of mitotic proteins (from REACTOME) APC/C:Cdh1 mediated degradation of Cdc20 and other APC/C:Cdh1 targeted proteins in late mitosis/early G1 (from REACTOME) Activation of APC/C and APC/C:Cdc20 mediated degradation of mitotic proteins (from …	http://www.ncbi.nlm.nih.gov/gene/73677
oui	A_51_P232355	1	-2.3738																	-2.3738								Psmc5	Mus musculus protease (prosome, macropain) 26S subunit, ATPase 5 (Psmc5), mRNA [NM_008950]	19184	protease (prosome, macropain) 26S subunit, ATPase 5	NM_008950	GO:0005515|GO:0000502|GO:0017111|GO:0005102|GO:0005634|GO:0005524|GO:0030163|GO:0005737|GO:0000166|GO:0016787|GO:0016481|GO:0008233|GO:0005675|GO:0008134	NM_008950	Mm,272361		Mm_Proteasome_Degradation	Proteasome				APC/C-mediated degradation of cell cycle proteins (from REACTOME) APC/C:Cdc20 mediated degradation of Securin (from REACTOME) APC/C:Cdc20 mediated degradation of mitotic proteins (from REACTOME) APC/C:Cdh1 mediated degradation of Cdc20 and other APC/C:Cdh1 targeted proteins in late mitosis/early G1 (from REACTOME) Activation of APC/C and APC/C:Cdc20 mediated degradation of mitotic proteins (from …	http://www.ncbi.nlm.nih.gov/gene/19184
oui	A_51_P265676	1	-5.68548	-1.51437		-2.96628																-1.20482						Arhgap10	Mus musculus Rho GTPase activating protein 10 (Arhgap10), mRNA [NM_030113]	78514	Rho GTPase activating protein 10	NM_030113	GO:0005622|GO:0007165|GO:0050790|GO:0005737|GO:0016020|GO:0005886|GO:0007010|GO:0005100|GO:0005829|GO:0005096	NM_030113	Mm.165974							Apoptosis (from REACTOME) Bacterial invasion of epithelial cells (from KEGG) Bacterial invasion of epithelial cells(from KEGG) Regulation of Apoptosis (from REACTOME) Regulation of PAK-2p34 activity by PS-GAP/RHG10 (from REACTOME) Rho GTPase cycle (from REACTOME) Signal Transduction (from REACTOME) Signaling by Rho GTPases (from REACTOME)	http://www.ncbi.nlm.nih.gov/gene/78514
oui	A_51_P274593	1	7.68785					1.28251	1.54914																4.85621			Psmf1	Mus musculus proteasome (prosome, macropain) inhibitor subunit 1 (Psmf1), mRNA [NM_212446]	228769	proteasome (prosome, macropain) inhibitor subunit 1	NM_212446	GO:0000502	NM_212446	Mm.146984							APC/C-mediated degradation of cell cycle proteins (from REACTOME) APC/C-mediated degradation of cell cycle proteins computationally inferred pathway (not manually curated) APC/C:Cdc20 mediated degradation of Securin (from REACTOME) APC/C:Cdc20 mediated degradation of mitotic proteins (from REACTOME) APC/C:Cdh1 mediated degradation of Cdc20 and other APC/C:Cdh1 targeted proteins in late mitosis/ea…	http://www.ncbi.nlm.nih.gov/gene/228769
oui	A_51_P385974	1	0.338526								2.13443											-1.79591						Rapsn	Mus musculus receptor-associated protein of the synapse (Rapsn), mRNA [NM_009023]	19400	receptor-associated protein of the synapse	NM_009023	GO:0005515|GO:0031594|GO:0005794|GO:0030054|GO:0005886|GO:0045202|GO:0033130|GO:0007268|GO:0046872|GO:0007271|GO:0007165|GO:0005737|GO:0016020|GO:0005488|GO:0045211|GO:0004872|GO:0008270|GO:0005856	NM_009023	Mm.1272	Role of nicotinic acetylcholine receptors in the regulation of apoptosis							http://www.ncbi.nlm.nih.gov/gene/19400
non significatif	A_51_P419364	0	-6.23905		-1.41323												-1.81924	-1.54189							-1.46469			Bad	Mus musculus BCL2-associated agonist of cell death (Bad), mRNA [NM_007522]	12015	BCL2-associated agonist of cell death	NM_007522	GO:0008624|GO:0030346|GO:0043065|GO:0008283|GO:0045579|GO:0019221|GO:0006915|GO:0042981|GO:0005741|GO:0006917|GO:0042593|GO:0043422|GO:0005829|GO:0005739|GO:0005737|GO:0043281|GO:0016020|GO:0006007|GO:0045582	NM_007522	Mm,4387	IL-2 Receptor Beta Chain in T cell Activation AKT Signaling Pathway Trefoil Factors Initiate Mucosal Healing Regulation of BAD phosphorylation Multiple antiapoptotic pathways from IGF-1R signaling lead to BAD phosphorylation Phosphoinositides and their downstream targets. Inhibition of Cellular Proliferation by Gleevec Nuclear receptors coordinate the activities of chromatin remodeling complexes …
oui	A_52_P173985	1	0																									Fasl	Mus musculus Fas ligand (TNF superfamily, member 6) (Fasl), mRNA [NM_010177]	14103	Fas ligand (TNF superfamily, member 6)	NM_010177	GO:0008625|GO:0008624|GO:0008284|GO:0048471|GO:0005886|GO:0006925|GO:0005615|GO:0006955|GO:0043525|GO:0005164|GO:0043065|GO:0045742|GO:0006915|GO:0005576|GO:0005125|GO:0007165|GO:0016020|GO:0030644|GO:0048388|GO:0005901|GO:0046666|GO:0016023|GO:0045121|GO:0016021|GO:0009897	NM_010177	Mm.3355	AKT Signaling Pathway Antigen Dependent B Cell Activation Bystander B Cell Activation CTL mediated immune response against target cells FAS signaling pathway ( CD95 ) HIV Induced T Cell Apoptosis HIV-I Nef: negative effector of Fas and TNF IL-2 Receptor Beta Chain in T cell Activation Keratinocyte Differentiation PTEN dependent cell cycle arrest and apoptosis Regulation of transcriptional activit…	Mm_Apoptosis	Apoptosis Cytokine-cytokine receptor interaction MAPK signaling pathway Natural killer cell mediated cytotoxicity Type I diabetes mellitus				Activation of Pro-Caspase 8 (from REACTOME) African trypanosomiasis (from KEGG) African trypanosomiasis(from KEGG) Allograft rejection (from KEGG) Allograft rejection(from KEGG) Apoptosis (from WikiPathways) Apoptosis (from KEGG) Apoptosis(from KEGG) Apoptosis (from REACTOME) Apoptosis signaling pathway (from LIPID MAPS) Autoimmune thyroid disease (from KEGG) Autoimmune thyroid disease(from KEGG)…	http://www.ncbi.nlm.nih.gov/gene/14103
interet	Pathway gene NCBI	base de données		lien pathways	catégorie pathways
sec	FasL/ CD95L signaling	REACTOME	L	http://www.reactome.org/entitylevelview/PathwayBrowser.html#DB=gk_current&FOCUS_SPECIES_ID=48892&FOCUS_PATHWAY_ID=2371111&ID=2371109	Apoptosis
interet	ProbeName	significatif	somme	Liver-118-10	Liver-118-100	Liver 153-10	Liver 153-100	Liver MIX-10	Liver MIX-100	Colon 118-10	Colon 118-100	Colon 153-10	Colon 153-100	Colon MIX-10	Colon MIX-100	Adipose 118-10 (ss lame 8917-1)	Adipose-118-100	Adipose-153-10	Adipose-153-100	Adipose-MIX-10	Adipose-MIX-100	Muscle 118-10	Muscle 118-100 (ss lame 8680-2)	Muscle 153-10 (ss lame 8683-3)	Muscle-153-100	Muscle-MIX-10	Muscle-MIX-100	GeneSymbol	Description	EntrezGeneID	GeneName	Genbank Accession	Go	RefSeqAccession	UniGeneID	Cellular and Regulatory processes Pathways BIOCARTA	Cellular and Regulatory processes Pathways GENMAPP	Cellular and Regulatory processes Pathways KEGG	Metabolism Pathways BIOCARTA	Metabolism Pathways GENMAPP	Metabolism Pathways KEGG	Pathway gene NCBI	lien entrez gene	remarque source
oui	A_52_P173985	1	0																									Fasl	Mus musculus Fas ligand (TNF superfamily, member 6) (Fasl), mRNA [NM_010177]	14103	Fas ligand (TNF superfamily, member 6)	NM_010177	GO:0008625|GO:0008624|GO:0008284|GO:0048471|GO:0005886|GO:0006925|GO:0005615|GO:0006955|GO:0043525|GO:0005164|GO:0043065|GO:0045742|GO:0006915|GO:0005576|GO:0005125|GO:0007165|GO:0016020|GO:0030644|GO:0048388|GO:0005901|GO:0046666|GO:0016023|GO:0045121|GO:0016021|GO:0009897	NM_010177	Mm.3355	AKT Signaling Pathway Antigen Dependent B Cell Activation Bystander B Cell Activation CTL mediated immune response against target cells FAS signaling pathway ( CD95 ) HIV Induced T Cell Apoptosis HIV-I Nef: negative effector of Fas and TNF IL-2 Receptor Beta Chain in T cell Activation Keratinocyte Differentiation PTEN dependent cell cycle arrest and apoptosis Regulation of transcriptional activit…	Mm_Apoptosis	Apoptosis Cytokine-cytokine receptor interaction MAPK signaling pathway Natural killer cell mediated cytotoxicity Type I diabetes mellitus				Activation of Pro-Caspase 8 (from REACTOME) African trypanosomiasis (from KEGG) African trypanosomiasis(from KEGG) Allograft rejection (from KEGG) Allograft rejection(from KEGG) Apoptosis (from WikiPathways) Apoptosis (from KEGG) Apoptosis(from KEGG) Apoptosis (from REACTOME) Apoptosis signaling pathway (from LIPID MAPS) Autoimmune thyroid disease (from KEGG) Autoimmune thyroid disease(from KEGG)…	http://www.ncbi.nlm.nih.gov/gene/14103
interet	Pathway gene NCBI	base de données		lien pathways	catégorie pathways
sec	FAS signaling pathway ( CD95 )	BIOCARTA	L	http://www.biocarta.com/pathfiles/h_fasPathway.asp	Apoptosis Cell Signaling Immunology
interet	ProbeName	significatif	somme	Liver-118-10	Liver-118-100	Liver 153-10	Liver 153-100	Liver MIX-10	Liver MIX-100	Colon 118-10	Colon 118-100	Colon 153-10	Colon 153-100	Colon MIX-10	Colon MIX-100	Adipose 118-10 (ss lame 8917-1)	Adipose-118-100	Adipose-153-10	Adipose-153-100	Adipose-MIX-10	Adipose-MIX-100	Muscle 118-10	Muscle 118-100 (ss lame 8680-2)	Muscle 153-10 (ss lame 8683-3)	Muscle-153-100	Muscle-MIX-10	Muscle-MIX-100	GeneSymbol	Description	EntrezGeneID	GeneName	Genbank Accession	Go	RefSeqAccession	UniGeneID	Cellular and Regulatory processes Pathways BIOCARTA	Cellular and Regulatory processes Pathways GENMAPP	Cellular and Regulatory processes Pathways KEGG	Metabolism Pathways BIOCARTA	Metabolism Pathways GENMAPP	Metabolism Pathways KEGG	Pathway gene NCBI	lien entrez gene	remarque source
non significatif	A_51_P135491	0	4.63034		1.5136			1.55842	1.55832																			Cflar	Mus musculus CASP8 and FADD-like apoptosis regulator (Cflar), transcript variant 2, mRNA [NM_009805]	12633	CASP8 and FADD-like apoptosis regulator	NM_009805				HIV-I Nef: negative effector of Fas and TNF IL-2 Receptor Beta Chain in T cell Activation Induction of apoptosis through DR3 and DR4/5 Death Receptors FAS signaling pathway ( CD95 )
non significatif	A_51_P313561	0	-1.28701									-1.28701																Lmna	Mus musculus lamin A (Lmna), transcript variant 2, mRNA [NM_019390]	16905	lamin A	NM_019390	GO:0005882|GO:0005515|GO:0006997|GO:0005198|GO:0055015|GO:0035105|GO:0006998|GO:0005634|GO:0005626|GO:0016363|GO:0005638			HIV-I Nef: negative effector of Fas and TNF Induction of apoptosis through DR3 and DR4/5 Death Receptors FAS signaling pathway ( CD95 ) TNFR1 Signaling Pathway Caspase Cascade in Apoptosis
non significatif	A_51_P326091	0	-1.43481																				-1.43481					Cflar	Mus musculus CASP8 and FADD-like apoptosis regulator (Cflar), transcript variant 1, mRNA [NM_207653]	12633	CASP8 and FADD-like apoptosis regulator	NM_207653	GO:0043066|GO:0005737|GO:0006915|GO:0042981|GO:0006916|GO:0043154	NM_207653	Mm.336848	HIV-I Nef: negative effector of Fas and TNF IL-2 Receptor Beta Chain in T cell Activation Induction of apoptosis through DR3 and DR4/5 Death Receptors FAS signaling pathway ( CD95 )
non significatif	A_52_P113651	0	-3.33192								-1.57331																-1.75861	Ptpn13	Mus musculus 12 days embryo eyeball cDNA, RIKEN full-length enriched library, clone:D230007K04 product:protein tyrosine phosphatase, non-receptor type 13, full insert sequence. [AK084198]	19249	protein tyrosine phosphatase, non-receptor type 13	AK084198	GO:0005515|GO:0016791|GO:0005737|GO:0006470|GO:0016787|GO:0005488|GO:0016311|GO:0005634|GO:0004721|GO:0005856|GO:0004725		Mm.3414	FAS signaling pathway ( CD95 )
non significatif	A_52_P12919	0	-1.34149	-1.34149																								Pak2	Mus musculus p21 protein (Cdc42/Rac)-activated kinase 2 (Pak2), mRNA [NM_177326]	224105	p21 protein (Cdc42/Rac)-activated kinase 2	NM_177326				HIV-I Nef: negative effector of Fas and TNF Fc Epsilon Receptor I Signaling in Mast Cells FAS signaling pathway ( CD95 ) TNFR1 Signaling Pathway
oui	A_52_P16312	1	-6.92789				-1.78447		-2.54845					-1.379	-1.21598													Ptpn13	Mus musculus protein tyrosine phosphatase, non-receptor type 13 (Ptpn13), mRNA [NM_011204]	19249	protein tyrosine phosphatase, non-receptor type 13	NM_011204	GO:0005515|GO:0016791|GO:0005737|GO:0006470|GO:0016787|GO:0005488|GO:0016311|GO:0005634|GO:0004721|GO:0005856|GO:0004725			FAS signaling pathway ( CD95 )							http://www.ncbi.nlm.nih.gov/gene/19249
oui	A_52_P173985	1	0																									Fasl	Mus musculus Fas ligand (TNF superfamily, member 6) (Fasl), mRNA [NM_010177]	14103	Fas ligand (TNF superfamily, member 6)	NM_010177	GO:0008625|GO:0008624|GO:0008284|GO:0048471|GO:0005886|GO:0006925|GO:0005615|GO:0006955|GO:0043525|GO:0005164|GO:0043065|GO:0045742|GO:0006915|GO:0005576|GO:0005125|GO:0007165|GO:0016020|GO:0030644|GO:0048388|GO:0005901|GO:0046666|GO:0016023|GO:0045121|GO:0016021|GO:0009897	NM_010177	Mm.3355	AKT Signaling Pathway Antigen Dependent B Cell Activation Bystander B Cell Activation CTL mediated immune response against target cells FAS signaling pathway ( CD95 ) HIV Induced T Cell Apoptosis HIV-I Nef: negative effector of Fas and TNF IL-2 Receptor Beta Chain in T cell Activation Keratinocyte Differentiation PTEN dependent cell cycle arrest and apoptosis Regulation of transcriptional activit…	Mm_Apoptosis	Apoptosis Cytokine-cytokine receptor interaction MAPK signaling pathway Natural killer cell mediated cytotoxicity Type I diabetes mellitus				Activation of Pro-Caspase 8 (from REACTOME) African trypanosomiasis (from KEGG) African trypanosomiasis(from KEGG) Allograft rejection (from KEGG) Allograft rejection(from KEGG) Apoptosis (from WikiPathways) Apoptosis (from KEGG) Apoptosis(from KEGG) Apoptosis (from REACTOME) Apoptosis signaling pathway (from LIPID MAPS) Autoimmune thyroid disease (from KEGG) Autoimmune thyroid disease(from KEGG)…	http://www.ncbi.nlm.nih.gov/gene/14103
non significatif	A_52_P175952	0	1.13497																				1.13497					Map3k7	Mus musculus mitogen-activated protein kinase kinase kinase 7 (Map3k7), transcript variant A, mRNA [NM_172688]	26409	mitogen-activated protein kinase kinase kinase 7	NM_172688	GO:0005515|GO:0043066|GO:0000287|GO:0007252|GO:0046330|GO:0001525|GO:0005524|GO:0046872|GO:0001841|GO:0007165|GO:0000186|GO:0004672|GO:0000166|GO:0016301|GO:0000165|GO:0004674|GO:0007179|GO:0006468|GO:0043123|GO:0004709|GO:0016740|GO:0004708	NM_172688	Mm.258589	1 p38 MAPK Signaling Pathway Signal transduction through IL1R FAS signaling pathway ( CD95 ) NFkB activation by Nontypeable Hemophilus influenzae WNT Signaling Pathway TNFR1 Signaling Pathway NF-kB Signaling Pathway Thrombin signaling and protease-activated receptors TGF beta signaling pathway
non significatif	A_52_P192071	0	-8.42814										-1.38839	-1.20399	-1.22841		-1.39278								-1.70876	-1.50581		Cflar	Mus musculus CASP8 and FADD-like apoptosis regulator (Cflar), transcript variant 2, mRNA [NM_009805]	12633	CASP8 and FADD-like apoptosis regulator	NM_009805	GO:0043066|GO:0005737|GO:0006915|GO:0042981|GO:0006916|GO:0043154	NM_009805	Mm,336848	HIV-I Nef: negative effector of Fas and TNF IL-2 Receptor Beta Chain in T cell Activation Induction of apoptosis through DR3 and DR4/5 Death Receptors FAS signaling pathway ( CD95 )
non significatif	A_52_P226929	0	0																									Cflar	Mus musculus CASP8 and FADD-like apoptosis regulator (Cflar), transcript variant 1, mRNA [NM_207653]	12633	CASP8 and FADD-like apoptosis regulator	NM_207653	GO:0043066|GO:0005737|GO:0006915|GO:0042981|GO:0006916|GO:0043154	NM_207653	Mm,336848	HIV-I Nef: negative effector of Fas and TNF IL-2 Receptor Beta Chain in T cell Activation Induction of apoptosis through DR3 and DR4/5 Death Receptors FAS signaling pathway ( CD95 )
non significatif	A_52_P332125	0	1.34837																				1.34837					Pak2	Mus musculus p21 protein (Cdc42/Rac)-activated kinase 2 (Pak2), mRNA [NM_177326]	224105	p21 protein (Cdc42/Rac)-activated kinase 2	NM_177326	GO:0016310|GO:0046777|GO:0004674|GO:0006468	NM_177326	Mm.234204	HIV-I Nef: negative effector of Fas and TNF Fc Epsilon Receptor I Signaling in Mast Cells FAS signaling pathway ( CD95 ) TNFR1 Signaling Pathway
non significatif	A_52_P504719	0	-1.72389																								-1.72389	Ptpn13	Mus musculus adult male epididymis cDNA, RIKEN full-length enriched library, clone:9230114P20 product:unclassifiable, full insert sequence. [AK033818]			AK033818			Mm.3414	FAS signaling pathway ( CD95 )
non significatif	A_52_P551184	0	-1.61927																				-1.61927					Ptpn13	Mus musculus adult male epididymis cDNA, RIKEN full-length enriched library, clone:9230114P20 product:unclassifiable, full insert sequence. [AK033818]			AK033818			Mm.3414	FAS signaling pathway ( CD95 )
non significatif	A_52_P77106	0	5.13336				1.77886	1.72352	1.63099																			Fasl	Mus musculus Fas ligand (TNF superfamily, member 6) (Fasl), mRNA [NM_010177]	14103	Fas ligand (TNF superfamily, member 6)	NM_010177				AKT Signaling Pathway Antigen Dependent B Cell Activation Bystander B Cell Activation CTL mediated immune response against target cells FAS signaling pathway ( CD95 ) HIV Induced T Cell Apoptosis HIV-I Nef: negative effector of Fas and TNF IL-2 Receptor Beta Chain in T cell Activation Keratinocyte Differentiation PTEN dependent cell cycle arrest and apoptosis Regulation of transcriptional activit…	Mm_Apoptosis	Apoptosis Cytokine-cytokine receptor interaction MAPK signaling pathway Natural killer cell mediated cytotoxicity Type I diabetes mellitus
neonate	A_52_P83888	1	2.55474																						2.55474			Cflar	Mus musculus 0 day neonate eyeball cDNA, RIKEN full-length enriched library, clone:E130111C10 product:unclassifiable, full insert sequence. [AK053567]	12633	CASP8 and FADD-like apoptosis regulator	AK053567	GO:0043066|GO:0005737|GO:0006915|GO:0042981|GO:0006916|GO:0043154		Mm.336848	HIV-I Nef: negative effector of Fas and TNF IL-2 Receptor Beta Chain in T cell Activation Induction of apoptosis through DR3 and DR4/5 Death Receptors FAS signaling pathway ( CD95 )
interet	Pathway gene NCBI	base de données		lien pathways	catégorie pathways
sec	p53 Signaling Pathway	BIOCARTA, KEGG	L	http://www.biocarta.com/pathfiles/h_p53Pathway.asp	BIOCARTA : Apoptosis Cell Cycle Regulation Cell signaling Expression KEGG : Cellular Process → Cell Growthband Death	http://www.genome.jp/kegg/pathway/hsa/hsa04115.html
interet	ProbeName	significatif	somme	Liver-118-10	Liver-118-100	Liver 153-10	Liver 153-100	Liver MIX-10	Liver MIX-100	Colon 118-10	Colon 118-100	Colon 153-10	Colon 153-100	Colon MIX-10	Colon MIX-100	Adipose 118-10 (ss lame 8917-1)	Adipose-118-100	Adipose-153-10	Adipose-153-100	Adipose-MIX-10	Adipose-MIX-100	Muscle 118-10	Muscle 118-100 (ss lame 8680-2)	Muscle 153-10 (ss lame 8683-3)	Muscle-153-100	Muscle-MIX-10	Muscle-MIX-100	GeneSymbol	Description	EntrezGeneID	GeneName	Genbank Accession	Go	RefSeqAccession	UniGeneID	Cellular and Regulatory processes Pathways BIOCARTA	Cellular and Regulatory processes Pathways GENMAPP	Cellular and Regulatory processes Pathways KEGG	Metabolism Pathways BIOCARTA	Metabolism Pathways GENMAPP	Metabolism Pathways KEGG	Pathway gene NCBI	lien entrez gene	remarque source
non significatif	A_51_P116130	0	-6.13321	-1.58726			-1.28958										-1.60302			-1.65336								Ube2g2	Mus musculus ubiquitin-conjugating enzyme E2G 2 (Ube2g2), mRNA [NM_019803]	22213	ubiquitin-conjugating enzyme E2G 2	NM_019803	GO:0051246|GO:0004842|GO:0016567|GO:0019787|GO:0000166|GO:0005783|GO:0016874|GO:0030433|GO:0005524|GO:0043687|GO:0005829	NM_019803	Mm,458125	TNF/Stress Related Signaling p53 Signaling Pathway Role of Parkin in the Ubiquitin-Proteasomal Pathway Basic Mechanisms of SUMOylation
oui	A_51_P183571	3	9.29286								1.6569									2.74241	2.75177						2.14178	Serpine1	Mus musculus serine (or cysteine) peptidase inhibitor, clade E, member 1 (Serpine1), mRNA [NM_008871]	18787	serine (or cysteine) peptidase inhibitor, clade E, member 1	NM_008871	GO:0005515|GO:0004252|GO:0004867|GO:0010466|GO:0045765|GO:0005576|GO:0005625|GO:0050820|GO:0030414|GO:0005615|GO:0010951|GO:0042127|GO:0042060|GO:0048260	NM_008871	Mm,250422	Fibrinolysis Pathway Platelet Amyloid Precursor Protein Pathway	Mm_Blood_Clotting_Cascade Mm_TGF_Beta_Signaling_Pathway	Complement and coagulation cascades				Adipogenesis (from WikiPathways) Blood Clotting Cascade (from WikiPathways) Chagas disease (American trypanosomiasis) (from KEGG) Chagas disease (American trypanosomiasis)(from KEGG) Complement and Coagulation Cascades (from WikiPathways) Complement and coagulation cascades (from KEGG) Complement and coagulation cascades(from KEGG) Senescence and Autophagy (from WikiPathways) TGF Beta Signaling P…	http://www.ncbi.nlm.nih.gov/gene/18787	PAI1
oui	A_51_P187602	2	-9.34855																		-9.34855							Serpinb5	Mus musculus serine (or cysteine) peptidase inhibitor, clade B, member 5 (Serpinb5), mRNA [NM_009257]	20724	serine (or cysteine) peptidase inhibitor, clade B, member 5	NM_009257	GO:0010951|GO:0050678|GO:0005737|GO:0030198|GO:0004867|GO:0060512|GO:0005576|GO:0002009	NM_009257	Mm,268618							p53 signaling pathway (from KEGG)	http://www.ncbi.nlm.nih.gov/gene/20724	Spi7
non significatif	A_51_P248441	0	-3.02064		-1.29508															-1.72556								Ube2g2	Mus musculus ubiquitin-conjugating enzyme E2G 2 (Ube2g2), mRNA [NM_019803]	22213	ubiquitin-conjugating enzyme E2G 2	NM_019803	GO:0051246|GO:0004842|GO:0016567|GO:0019787|GO:0000166|GO:0005783|GO:0016874|GO:0030433|GO:0005524|GO:0043687|GO:0005829	NM_019803	Mm,458125	TNF/Stress Related Signaling p53 Signaling Pathway Role of Parkin in the Ubiquitin-Proteasomal Pathway Basic Mechanisms of SUMOylation
oui	A_51_P266521	1	-1.24756	-1.44315													2.08564										-1.89005	Cdk2	Mus musculus cyclin-dependent kinase 2 (Cdk2), transcript variant 2, mRNA [NM_016756]	12566	cyclin-dependent kinase 2	NM_016756	GO:0005515|GO:0000793|GO:0005634|GO:0051591|GO:0032403|GO:0005829|GO:0045941|GO:0000166|GO:0016301|GO:0051602|GO:0006813|GO:0005667|GO:0000806|GO:0005792|GO:0000781|GO:0032869|GO:0000805|GO:0005524|GO:0007049|GO:0007067|GO:0004672|GO:0004674|GO:0000307|GO:0006468|GO:0016740|GO:0004693|GO:0051301	NM_016756	Mm,111326	CDK Regulation of DNA Replication Cell Cycle: G1/S Check Point Cyclin E Destruction Pathway Cyclins and Cell Cycle Regulation E2F1 Destruction Pathway Estrogen-responsive protein Efp controls cell cycle and breast tumors growth Influence of Ras and Rho proteins on G1 to S Transition p53 Signaling Pathway RB Tumor Suppressor/Checkpoint Signaling in response to DNA damage Regulation of p27 Phosphor…	Mm_Cell_Cycle_KEGG Mm_DNA_replication_Reactome Mm_G1_to_S_cell_cycle_Reactome	Cell cycle				APC/C-mediated degradation of cell cycle proteins (from REACTOME) Activation of ATR in response to replication stress (from REACTOME) Activation of the pre-replicative complex (from REACTOME) B Cell Receptor Signaling Pathway (from WikiPathways) CDK-mediated phosphorylation and removal of Cdc6 (from REACTOME) Cell Cycle (from REACTOME) Cell Cycle Checkpoints (from REACTOME) Cell Cycle, Mitotic (f…	http://www.ncbi.nlm.nih.gov/gene/12566
oui	A_51_P266644	1	2.57058																				2.57058					Sesn1	Mus musculus sestrin 1 (Sesn1), transcript variant 2, mRNA [NM_001013370]	140742	sestrin 1	NM_001013370	GO:0007050|GO:0005634	NM_001013370	Mm.139418							p53 signaling pathway (from KEGG)	http://www.ncbi.nlm.nih.gov/gene/140742
oui	A_51_P315904	1	-4.07438	-2.09122	-1.98316																							Gadd45g	Mus musculus growth arrest and DNA-damage-inducible 45 gamma (Gadd45g), mRNA [NM_011817]	23882	growth arrest and DNA-damage-inducible 45 gamma	NM_011817						Cell cycle MAPK signaling pathway				Cell cycle (from KEGG) Cell cycle(from KEGG) MAPK signaling pathway (from KEGG) MAPK signaling pathway(from KEGG) p53 signaling pathway (from KEGG)	http://www.ncbi.nlm.nih.gov/gene/23882
oui	A_51_P317941	1	-4.52266																		-4.52266							Perp	Mus musculus PERP, TP53 apoptosis effector (Perp), mRNA [NM_022032]	64058	PERP, TP53 apoptosis effector	NM_022032	GO:0005739|GO:0030054|GO:0005794|GO:0016020|GO:0005886|GO:0005887|GO:0006915|GO:0016021|GO:0006917|GO:0007155	NM_022032	Mm,28209							PluriNetWork (from WikiPathways) p53 signaling pathway (from KEGG)	http://www.ncbi.nlm.nih.gov/gene/64058
oui	A_51_P334072	2	22.0355														19.0207			3.01483								Cyct	Mus musculus cytochrome c, testis (Cyct), nuclear gene encoding mitochondrial protein, mRNA [NM_009989]	13067	cytochrome c, testis	NM_009989	GO:0005739|GO:0005506|GO:0070469|GO:0006810|GO:0009055|GO:0006915|GO:0022900|GO:0042743|GO:0046872|GO:0020037	NM_009989	Mm,4872		Mm_Apoptosis			Mm_Electron_Transport_Chain		Alzheimer's disease (from KEGG) Amyotrophic lateral sclerosis (ALS) (from KEGG) Apoptosis (from KEGG) Colorectal cancer (from KEGG) Colorectal cancer(from KEGG) Herpes simplex infection (from KEGG) Herpes simplex infection(from KEGG) Huntington's disease (from KEGG) Influenza A (from KEGG) Legionellosis (from KEGG) Oxidative Damage (from WikiPathways) Parkinson's disease (from KEGG) Pathways in c…	http://www.ncbi.nlm.nih.gov/gene/13067
non significatif	A_51_P380013	0	-1.11663												-1.11663													Bcl2	Mus musculus B-cell leukemia/lymphoma 2 (Bcl2), transcript variant 2, mRNA [NM_177410]	12043	B-cell leukemia/lymphoma 2	NM_177410	GO:0010468|GO:0005515|GO:0001656|GO:0001657|GO:0008219|GO:0030308|GO:0001658|GO:0030307|GO:0010523|GO:0006800|GO:0007409|GO:0009791|GO:0006808|GO:0031069|GO:0005622|GO:0016337|GO:0018105|GO:0018107|GO:0014031|GO:0009887|GO:0002360|GO:0001662|GO:0002520|GO:0002326|GO:0010332|GO:0006979|GO:0002260|GO:0000209|GO:0002320|GO:0005792|GO:0031965|GO:0030336|GO:0010559|GO:0019903|GO:0007569|GO:0009636|GO:…			HIV-I Nef: negative effector of Fas and TNF Keratinocyte Differentiation IL-2 Receptor Beta Chain in T cell Activation Induction of apoptosis through DR3 and DR4/5 Death Receptors Regulation of BAD phosphorylation Apoptotic Signaling in Response to DNA Damage Role of Mitochondria in Apoptotic Signaling Ceramide Signaling Pathway p53 Signaling Pathway Telomeres, Telomerase, Cellular Aging, and Imm…
oui	A_52_P193555	2	5.9886								2.1378	1.78602			2.06478													Trp73	Mus musculus transformation related protein 73 (Trp73), transcript variant 1, mRNA [NM_011642]	22062	transformation related protein 73	NM_011642	GO:0005515|GO:0030308|GO:0003700|GO:0016563|GO:0005634|GO:0001836|GO:0009791|GO:0046872|GO:0043523|GO:0002039|GO:0000187|GO:0043524|GO:0005737|GO:0006954|GO:0048666|GO:0045944|GO:0007050|GO:0043508|GO:0000785|GO:0045449|GO:0043066|GO:0006355|GO:0043065|GO:0002347|GO:0006915|GO:0042981|GO:0048546|GO:0003677|GO:0006974|GO:0006350|GO:0043565|GO:0045793|GO:0021766|GO:0007049|GO:0045665|GO:0048714|GO:…			ATM Signaling Pathway	Mm_Apoptosis					Alpha6-Beta4 Integrin Signaling Pathway (from WikiPathways) Apoptosis (from WikiPathways) Measles (from KEGG) Measles(from KEGG) Neurotrophin signaling pathway (from KEGG) Neurotrophin signaling pathway(from KEGG) TGF-beta Receptor Signaling Pathway (from WikiPathways) p53 signaling pathway (from KEGG) p53 signaling pathway(from KEGG)	http://www.ncbi.nlm.nih.gov/gene/22062
oui	A_52_P279226	1	-5.1415													-1.32225				-1.67462	-2.14463							Rchy1	Mus musculus ring finger and CHY zinc finger domain containing 1 (Rchy1), mRNA [NM_026557]	68098	ring finger and CHY zinc finger domain containing 1	NM_026557	GO:0005515|GO:0005737|GO:0016874|GO:0005102|GO:0008270|GO:0005634|GO:0046872	NM_026557	Mm,159453							Androgen Receptor Signaling Pathway (from WikiPathways) Measles (from KEGG) Measles(from KEGG) Ubiquitin mediated proteolysis (from KEGG) Ubiquitin mediated proteolysis(from KEGG) p53 signaling pathway (from KEGG) p53 signaling pathway(from KEGG)	http://www.ncbi.nlm.nih.gov/gene/68098
oui	A_52_P334191	1	0																									Sfn	Mus musculus stratifin (Sfn), mRNA [NM_018754]	55948	stratifin	NM_018754	GO:0005515|GO:0005737|GO:0008285|GO:0030307|GO:0030216|GO:0019904|GO:0051726|GO:0043588|GO:0005634|GO:0005576|GO:0000079|GO:0043616	NM_018754	Mm.44482	Estrogen-responsive protein Efp controls cell cycle and breast tumors growth	Mm_Calcium_regulation_in_cardiac_cells Mm_Smooth_muscle_contraction	Cell cycle				Aldosterone-regulated sodium reabsorption (from KEGG) Aldosterone-regulated sodium reabsorption(from KEGG) Alpha6-Beta4 Integrin Signaling Pathway (from WikiPathways) Calcium Regulation in the Cardiac Cell (from WikiPathways) Cell cycle (from KEGG) Cell cycle(from KEGG) Cell cycle signaling pathway (from LIPID MAPS) Myometrial Relaxation and Contraction Pathways (from WikiPathways) p53 signaling …	http://www.ncbi.nlm.nih.gov/gene/55948
oui	A_52_P363951	2	2.74498																		2.74498							Thbs1	Mus musculus thrombospondin 1 (Thbs1), mRNA [NM_011580]	21825	thrombospondin 1	NM_011580	GO:0003417|GO:0006954|GO:0005198|GO:0016525|GO:0010811|GO:0005509|GO:0050840|GO:0005576|GO:0007155|GO:0008201|GO:0005615	NM_011580	Mm,4159	TSP-1 Induced Apoptosis in Microvascular Endothelial Cell	Mm_Inflammatory_Response_Pathway Mm_TGF_Beta_Signaling_Pathway	Cell Communication ECM-receptor interaction Focal adhesion TGF-beta signaling pathway				Bladder cancer (from KEGG) Bladder cancer(from KEGG) ECM-receptor interaction (from KEGG) ECM-receptor interaction(from KEGG) Focal Adhesion (from WikiPathways) Focal adhesion (from KEGG) Focal adhesion(from KEGG) Hemostasis (from REACTOME) Inflammatory Response Pathway (from WikiPathways) Integrin cell surface interactions (from REACTOME) Malaria (from KEGG) Malaria(from KEGG) Phagosome (from KE…	http://www.ncbi.nlm.nih.gov/gene/21825
oui	A_52_P543274	1	-2.66804																						-2.66804			Lrdd	Mus musculus leucine-rich and death domain containing (Lrdd), mRNA [NM_022654]	57913	leucine-rich and death domain containing	NM_022654	GO:0005515|GO:0007165|GO:0005737|GO:0006915|GO:0005634	NM_022654	Mm.334321							p53 signaling pathway (from KEGG) p53 signaling pathway(from KEGG)	http://www.ncbi.nlm.nih.gov/gene/57913
oui	A_52_P651298	1	-4.12165																				-1.64005			-2.4816		Cdk2	Mus musculus cyclin-dependent kinase 2 (Cdk2), transcript variant 2, mRNA [NM_016756]	12566	cyclin-dependent kinase 2	NM_016756	GO:0005515|GO:0000793|GO:0005634|GO:0051591|GO:0032403|GO:0005829|GO:0045941|GO:0000166|GO:0016301|GO:0051602|GO:0006813|GO:0005667|GO:0000806|GO:0005792|GO:0000781|GO:0032869|GO:0000805|GO:0005524|GO:0007049|GO:0007067|GO:0004672|GO:0004674|GO:0000307|GO:0006468|GO:0016740|GO:0004693|GO:0051301	NM_016756	Mm.111326	CDK Regulation of DNA Replication Cell Cycle: G1/S Check Point Cyclin E Destruction Pathway Cyclins and Cell Cycle Regulation E2F1 Destruction Pathway Estrogen-responsive protein Efp controls cell cycle and breast tumors growth Influence of Ras and Rho proteins on G1 to S Transition p53 Signaling Pathway RB Tumor Suppressor/Checkpoint Signaling in response to DNA damage Regulation of p27 Phosphor…	Mm_Cell_Cycle_KEGG Mm_DNA_replication_Reactome Mm_G1_to_S_cell_cycle_Reactome	Cell cycle				APC/C-mediated degradation of cell cycle proteins (from REACTOME) Activation of ATR in response to replication stress (from REACTOME) Activation of the pre-replicative complex (from REACTOME) B Cell Receptor Signaling Pathway (from WikiPathways) CDK-mediated phosphorylation and removal of Cdc6 (from REACTOME) Cell Cycle (from REACTOME) Cell Cycle Checkpoints (from REACTOME) Cell Cycle, Mitotic (f…	http://www.ncbi.nlm.nih.gov/gene/12566
oui	A_52_P79318	2	4.32363														2.30288			2.02075								Lrdd	Mus musculus leucine-rich and death domain containing (Lrdd), mRNA [NM_022654]	57913	leucine-rich and death domain containing	NM_022654	GO:0005515|GO:0007165|GO:0005737|GO:0006915|GO:0005634	NM_022654	Mm,334321							p53 signaling pathway (from KEGG) p53 signaling pathway(from KEGG)	http://www.ncbi.nlm.nih.gov/gene/57913
interet	Pathway gene NCBI	base de données		lien pathways	catégorie pathways
sec	Apoptosis	WikiPathways, KEGG, REACTOME	L	http://wikipathways.org/index.php/Pathway:WP1254	Wikipathways : Cellular Process KEGG : Cellular Process → Cell Growthband Death REACTOME : Apoptosis	http://www.genome.jp/kegg/pathway/hsa/hsa04210.html	http://www.reactome.org/entitylevelview/PathwayBrowser.html#DB=gk_current&FOCUS_SPECIES_ID=48892&FOCUS_PATHWAY_ID=2371112&ID=2371112
interet	ProbeName	significatif	somme	Liver-118-10	Liver-118-100	Liver 153-10	Liver 153-100	Liver MIX-10	Liver MIX-100	Colon 118-10	Colon 118-100	Colon 153-10	Colon 153-100	Colon MIX-10	Colon MIX-100	Adipose 118-10 (ss lame 8917-1)	Adipose-118-100	Adipose-153-10	Adipose-153-100	Adipose-MIX-10	Adipose-MIX-100	Muscle 118-10	Muscle 118-100 (ss lame 8680-2)	Muscle 153-10 (ss lame 8683-3)	Muscle-153-100	Muscle-MIX-10	Muscle-MIX-100	GeneSymbol	Description	EntrezGeneID	GeneName	Genbank Accession	Go	RefSeqAccession	UniGeneID	Cellular and Regulatory processes Pathways BIOCARTA	Cellular and Regulatory processes Pathways GENMAPP	Cellular and Regulatory processes Pathways KEGG	Metabolism Pathways BIOCARTA	Metabolism Pathways GENMAPP	Metabolism Pathways KEGG	Pathway gene NCBI	lien entrez gene	remarque source
oui	A_51_P136742	1	-4.35321						-2.58475																		-1.76846	Il1rap	Mus musculus interleukin 1 receptor accessory protein (Il1rap), transcript variant 1, mRNA [NM_008364]	16180	interleukin 1 receptor accessory protein	NM_008364	GO:0005515|GO:0005886|GO:0019221|GO:0005576|GO:0031224|GO:0042094|GO:0007165|GO:0016020|GO:0045087|GO:0004908|GO:0004872|GO:0004871|GO:0016021|GO:0004888	NM_008364	Mm.253424	Signal transduction through IL1R		Apoptosis Cytokine-cytokine receptor interaction				Apoptosis (from KEGG) Apoptosis(from KEGG) Cytokine-cytokine receptor interaction (from KEGG) Cytokine-cytokine receptor interaction(from KEGG) IL-1 Signaling Pathway (from WikiPathways)	http://www.ncbi.nlm.nih.gov/gene/16180
oui	A_51_P137336	1	-3.83566					1.24521													-3.63035				-1.45052			Cdh1	Mus musculus cadherin 1 (Cdh1), mRNA [NM_009864]	12550	cadherin 1	NM_009864	GO:0005515|GO:0030054|GO:0042153|GO:0060693|GO:0008013|GO:0005886|GO:0016323|GO:0005737|GO:0016337|GO:0005913|GO:0005912|GO:0005911|GO:0051260|GO:0060662|GO:0007155|GO:0007156|GO:0019903|GO:0005509|GO:0019904|GO:0045177|GO:0001829|GO:0007416|GO:0043281|GO:0016020|GO:0016021|GO:0019538	NM_009864	Mm,35605	SUMOylation as a mechanism to modulate CtBP-dependent gene responses TGF beta signaling pathway	Mm_Cell_Cycle_KEGG	Adherens junction Cell adhesion molecules (CAMs)				Adaptive Immune System (from REACTOME) Adherens junction (from KEGG) Adherens junction(from KEGG) Adherens junctions interactions (from REACTOME) Apoptosis (from REACTOME) Apoptotic cleavage of cell adhesion proteins (from REACTOME) Apoptotic cleavage of cellular proteins (from REACTOME) Apoptotic execution phase (from REACTOME) Bacterial invasion of epithelial cells (from KEGG) Bacterial invasio…	http://www.ncbi.nlm.nih.gov/gene/12550
oui	A_51_P146103	1	-7.17449	1.22721						-2.13115		-1.69519	-1.96747												-1.35592		-1.25197	Irf1	Mus musculus interferon regulatory factor 1 (Irf1), transcript variant 1, mRNA [NM_008390]	16362	interferon regulatory factor 1	NM_008390	GO:0043565|GO:0010468|GO:0006355|GO:0045084|GO:0003700|GO:0043374|GO:0045944|GO:0005634|GO:0045893|GO:0003677|GO:0045449|GO:0006350	NM_008390	Mm.105218	The information-processing pathway at the IFN-beta enhancer	Mm_Apoptosis					Apoptosis (from WikiPathways) Hepatitis C (from KEGG) Hepatitis C(from KEGG) IL-7 Signaling Pathway (from WikiPathways) Pertussis (from KEGG) Pertussis(from KEGG) Senescence and Autophagy (from WikiPathways) Type II interferon signaling (IFNG) (from WikiPathways)	http://www.ncbi.nlm.nih.gov/gene/16362
oui	A_51_P148612	1	-2.43203														-2.43203											Cox7a1	Mus musculus cytochrome c oxidase, subunit VIIa 1 (Cox7a1), nuclear gene encoding mitochondrial protein, mRNA [NM_009944]	12865	cytochrome c oxidase, subunit VIIa 1	NM_009944	GO:0005739|GO:0005746|GO:0034220|GO:0016020|GO:0004129|GO:0005743|GO:0009055|GO:0016021|GO:0015992	NM_009944	Mm,423030	sous le nom Capns1 Deregulation of CDK5 in Alzheimers Disease Integrin Signaling Pathway Role of MEF2D in T-cell Apoptosis uCalpain and friends in Cell spread		sous le nom Polr2i RNA polymerase sous le nom Capns1 Apoptosis Focal adhesion			Oxidative phosphorylation sous le nom Polr2i Purine metabolism Pyrimidine metabolism	Alzheimer's disease (from KEGG) Alzheimer's disease(from KEGG) Cardiac muscle contraction (from KEGG) Cardiac muscle contraction(from KEGG) Cytochrome c oxidase (from KEGG) Cytochrome c oxidase(from KEGG) Electron Transport Chain (from WikiPathways) Huntington's disease (from KEGG) Huntington's disease(from KEGG) Oxidative phosphorylation (from KEGG) Oxidative phosphorylation(from KEGG) Parkinson…	http://www.ncbi.nlm.nih.gov/gene/12865
oui	A_51_P167156	2	4.03654					-2.01983									6.05638											Dsg1b	Mus musculus desmoglein 1 beta (Dsg1b), mRNA [NM_181682]	225256	desmoglein 1 beta	NM_181682	GO:0030057|GO:0030054|GO:0016020|GO:0005886|GO:0005509|GO:0016021|GO:0007155|GO:0007156	NM_181682	Mm,269128			Cell Communication				Apoptosis (from REACTOME) Apoptotic cleavage of cell adhesion proteins (from REACTOME) Apoptotic cleavage of cellular proteins (from REACTOME) Apoptotic execution phase (from REACTOME) Staphylococcus aureus infection (from KEGG) Staphylococcus aureus infection(from KEGG)	http://www.ncbi.nlm.nih.gov/gene/225256
oui	A_51_P174396	2	-3.71937																	-2.37747				-1.34189				Aifm1	Mus musculus apoptosis-inducing factor, mitochondrion-associated 1 (Aifm1), nuclear gene encoding mitochondrial protein, mRNA [NM_012019]	26926	apoptosis-inducing factor, mitochondrion-associated 1	NM_012019	GO:0005792|GO:0050660|GO:0006915|GO:0005625|GO:0005634|GO:0005741|GO:0051402|GO:0003677|GO:0005829|GO:0005739|GO:0005758|GO:0005737|GO:0008637|GO:0004174|GO:0006309|GO:0030263|GO:0016491|GO:0045454|GO:0055114	NM_012019	Mm,240434	Ceramide Signaling Pathway Opposing roles of AIF in Apoptosis and Cell Survival Role of Mitochondria in Apoptotic Signaling		Apoptosis				Apoptosis (from KEGG) Apoptosis(from KEGG) Apoptosis Modulation by HSP70 (from WikiPathways) Apoptosis signaling pathway (from LIPID MAPS)	http://www.ncbi.nlm.nih.gov/gene/26926
oui	A_51_P178561	1	12.7934	1.35211		1.70287				2.96952	1.72003		1.35182												1.81579	1.88126		Tnfrsf25	Mus musculus tumor necrosis factor receptor superfamily, member 25 (Tnfrsf25), mRNA [NM_033042]	85030	tumor necrosis factor receptor superfamily, member 25	NM_033042	GO:0007165|GO:0005886|GO:0004872	NM_033042	Mm.101198	Induction of apoptosis through DR3 and DR4/5 Death Receptors	Mm_Apoptosis	Cytokine-cytokine receptor interaction				Apoptosis (from WikiPathways) Apoptosis Apoptosis is a distinct form of cell death that is functionally and morphologically different from necrosis. Nuclear chromatin condensation, cytoplasmic shrinking, dilated endoplasmic reticulum, and ... Cytokine-cytokine receptor interaction (from KEGG) Cytokine-cytokine receptor interaction(from KEGG)	http://www.ncbi.nlm.nih.gov/gene/85030
oui	A_51_P212782	2	0.125136	2.28121				-2.15607																				Il1b	Mus musculus interleukin 1 beta (Il1b), mRNA [NM_008361]	16176	interleukin 1 beta	NM_008361				IL 5 Signaling Pathway Msp/Ron Receptor Signaling Pathway NFkB activation by Nontypeable Hemophilus influenzae Signal transduction through IL1R	Mm_Inflammatory_Response_Pathway Mm_Smooth_muscle_contraction	Apoptosis Cytokine-cytokine receptor interaction Hematopoietic cell lineage MAPK signaling pathway Toll-like receptor signaling pathway Type I diabetes mellitus				African trypanosomiasis (from KEGG) African trypanosomiasis(from KEGG) Alzheimer's disease (from KEGG) Alzheimer's disease(from KEGG) Amoebiasis (from KEGG) Amoebiasis(from KEGG) Apoptosis (from KEGG) Apoptosis(from KEGG) Chagas disease (American trypanosomiasis) (from KEGG) Chagas disease (American trypanosomiasis)(from KEGG) Cytokine-cytokine receptor interaction (from KEGG) Cytokine-cytokine r…	http://www.ncbi.nlm.nih.gov/gene/16176
oui	A_51_P213666	1	12.4857	-1.55781						1.60025							12.4432											Psma8	Mus musculus proteasome (prosome, macropain) subunit, alpha type, 8 (Psma8), mRNA [NM_001163609]	73677	proteasome (prosome, macropain) subunit, alpha type, 8	NM_001163609	GO:0006511|GO:0000502|GO:0005839|GO:0005634|GO:0005575|GO:0004298|GO:0003674|GO:0008150|GO:0005737|GO:0019773|GO:0004175|GO:0016787|GO:0051603|GO:0008233	NM_001163609	Mm,87277							APC/C-mediated degradation of cell cycle proteins (from REACTOME) APC/C:Cdc20 mediated degradation of Securin (from REACTOME) APC/C:Cdc20 mediated degradation of mitotic proteins (from REACTOME) APC/C:Cdh1 mediated degradation of Cdc20 and other APC/C:Cdh1 targeted proteins in late mitosis/early G1 (from REACTOME) Activation of APC/C and APC/C:Cdc20 mediated degradation of mitotic proteins (from …	http://www.ncbi.nlm.nih.gov/gene/73677
oui	A_51_P232355	1	-2.3738																	-2.3738								Psmc5	Mus musculus protease (prosome, macropain) 26S subunit, ATPase 5 (Psmc5), mRNA [NM_008950]	19184	protease (prosome, macropain) 26S subunit, ATPase 5	NM_008950	GO:0005515|GO:0000502|GO:0017111|GO:0005102|GO:0005634|GO:0005524|GO:0030163|GO:0005737|GO:0000166|GO:0016787|GO:0016481|GO:0008233|GO:0005675|GO:0008134	NM_008950	Mm,272361		Mm_Proteasome_Degradation	Proteasome				APC/C-mediated degradation of cell cycle proteins (from REACTOME) APC/C:Cdc20 mediated degradation of Securin (from REACTOME) APC/C:Cdc20 mediated degradation of mitotic proteins (from REACTOME) APC/C:Cdh1 mediated degradation of Cdc20 and other APC/C:Cdh1 targeted proteins in late mitosis/early G1 (from REACTOME) Activation of APC/C and APC/C:Cdc20 mediated degradation of mitotic proteins (from …	http://www.ncbi.nlm.nih.gov/gene/19184
oui	A_51_P242027	1	0																									Ywhab	Mus musculus tyrosine 3-monooxygenase/tryptophan 5-monooxygenase activation protein, beta polypeptide (Ywhab), mRNA [NM_018753]	54401	tyrosine 3-monooxygenase/tryptophan 5-monooxygenase activation protein, beta polypeptide	NM_018753	GO:0005515|GO:0003714|GO:0019904|GO:0005634|GO:0006605|GO:0008022|GO:0032403|GO:0051291|GO:0004497|GO:0043234|GO:0005737|GO:0017053|GO:0016481	NM_018753	Mm,477730		Mm_Calcium_regulation_in_cardiac_cells Mm_Smooth_muscle_contraction	Cell cycle				ARMS-mediated activation (from REACTOME) Activation of BAD and translocation to mitochondria (from REACTOME) Activation of BH3-only proteins (from REACTOME) Alpha6-Beta4 Integrin Signaling Pathway (from WikiPathways) Apoptosis (from REACTOME) Axon guidance (from REACTOME) Calcium Regulation in the Cardiac Cell (from WikiPathways) Cell cycle (from KEGG) Cell cycle(from KEGG) Cytokine Signaling in …	http://www.ncbi.nlm.nih.gov/gene/54401
non significatif	A_51_P246215	0	-1.30484																				-1.30484					Polr2i	Mus musculus polymerase (RNA) II (DNA directed) polypeptide I (Polr2i), mRNA [NM_027259]	69920	polymerase (RNA) II (DNA directed) polypeptide I	NM_027259	GO:0008150|GO:0003674|GO:0003899|GO:0030528|GO:0008270|GO:0005634|GO:0005575|GO:0003676|GO:0003677|GO:0046872|GO:0045449|GO:0006350	NM_027259	Mm.440028	sous le nom Capns1 Deregulation of CDK5 in Alzheimers Disease Integrin Signaling Pathway Role of MEF2D in T-cell Apoptosis uCalpain and friends in Cell spread		RNA polymerase sous le nom Capns1 Apoptosis Focal adhesion			Purine metabolism Pyrimidine metabolism sous le nom Cox7a1 Oxidative phosphorylation
oui	A_51_P265676	1	-5.68548	-1.51437		-2.96628																-1.20482						Arhgap10	Mus musculus Rho GTPase activating protein 10 (Arhgap10), mRNA [NM_030113]	78514	Rho GTPase activating protein 10	NM_030113	GO:0005622|GO:0007165|GO:0050790|GO:0005737|GO:0016020|GO:0005886|GO:0007010|GO:0005100|GO:0005829|GO:0005096	NM_030113	Mm.165974							Apoptosis (from REACTOME) Bacterial invasion of epithelial cells (from KEGG) Bacterial invasion of epithelial cells(from KEGG) Regulation of Apoptosis (from REACTOME) Regulation of PAK-2p34 activity by PS-GAP/RHG10 (from REACTOME) Rho GTPase cycle (from REACTOME) Signal Transduction (from REACTOME) Signaling by Rho GTPases (from REACTOME)	http://www.ncbi.nlm.nih.gov/gene/78514
oui	A_51_P274593	1	7.68785					1.28251	1.54914																4.85621			Psmf1	Mus musculus proteasome (prosome, macropain) inhibitor subunit 1 (Psmf1), mRNA [NM_212446]	228769	proteasome (prosome, macropain) inhibitor subunit 1	NM_212446	GO:0000502	NM_212446	Mm.146984							APC/C-mediated degradation of cell cycle proteins (from REACTOME) APC/C-mediated degradation of cell cycle proteins computationally inferred pathway (not manually curated) APC/C:Cdc20 mediated degradation of Securin (from REACTOME) APC/C:Cdc20 mediated degradation of mitotic proteins (from REACTOME) APC/C:Cdh1 mediated degradation of Cdc20 and other APC/C:Cdh1 targeted proteins in late mitosis/ea…	http://www.ncbi.nlm.nih.gov/gene/228769
oui	A_51_P333274	1	-2.61596																						-2.61596			Gzmb	Mus musculus granzyme B (Gzmb), mRNA [NM_013542]	14939	granzyme B	NM_013542	GO:0005515|GO:0004252|GO:0006915|GO:0006917|GO:0003824|GO:0005737|GO:0016787|GO:0001913|GO:0019835|GO:0006508|GO:0008236|GO:0008233|GO:0008626	NM_013542	Mm.14874	Apoptotic DNA fragmentation and tissue homeostasis Caspase Cascade in Apoptosis CTL mediated immune response against target cells D4-GDI Signaling Pathway Granzyme A mediated Apoptosis Pathway	Mm_Apoptosis	Natural killer cell mediated cytotoxicity Type I diabetes mellitus				Activation, myristolyation of BID and translocation to mitochondria (from REACTOME) Allograft rejection (from KEGG) Allograft rejection(from KEGG) Apoptosis (from WikiPathways) Apoptosis (from REACTOME) Autoimmune thyroid disease (from KEGG) Autoimmune thyroid disease(from KEGG) Graft-versus-host disease (from KEGG) Graft-versus-host disease(from KEGG) Intrinsic Pathway for Apoptosis (from REACTO…	http://www.ncbi.nlm.nih.gov/gene/14939
oui	A_51_P334072	2	22.0355														19.0207			3.01483								Cyct	Mus musculus cytochrome c, testis (Cyct), nuclear gene encoding mitochondrial protein, mRNA [NM_009989]	13067	cytochrome c, testis	NM_009989	GO:0005739|GO:0005506|GO:0070469|GO:0006810|GO:0009055|GO:0006915|GO:0022900|GO:0042743|GO:0046872|GO:0020037	NM_009989	Mm,4872		Mm_Apoptosis			Mm_Electron_Transport_Chain		Alzheimer's disease (from KEGG) Alzheimer's disease(from KEGG) Amyotrophic lateral sclerosis (ALS) (from KEGG) Amyotrophic lateral sclerosis (ALS)(from KEGG) Apoptosis (from KEGG) Apoptosis(from KEGG) Colorectal cancer (from KEGG) Colorectal cancer(from KEGG) Herpes simplex infection (from KEGG) Herpes simplex infection(from KEGG) Huntington's disease (from KEGG) Huntington's disease(from KEGG) I…	http://www.ncbi.nlm.nih.gov/gene/13067
oui	A_51_P363749	2	-9.17021							-1.14514	-1.1644		-1.26492								-8.14959	1.33815				1.21568		Irf6	Mus musculus interferon regulatory factor 6 (Irf6), mRNA [NM_016851]	54139	interferon regulatory factor 6	NM_016851	GO:0006355|GO:0003700|GO:0008285|GO:0005634|GO:0003677|GO:0043616|GO:0030154|GO:0006350|GO:0005737|GO:0060644|GO:0045941|GO:0030216|GO:0043588|GO:0048468|GO:0045449	NM_016851	Mm,273695		Mm_Apoptosis					Apoptosis (from WikiPathways)	http://www.ncbi.nlm.nih.gov/gene/54139
oui	A_51_P389028	2	8.11371																			3.95815		2.27044	1.88512			Tnfrsf10b	Mus musculus tumor necrosis factor receptor superfamily, member 10b (Tnfrsf10b), mRNA [NM_020275]	21933	tumor necrosis factor receptor superfamily, member 10b	NM_020275	GO:0005515|GO:0010952|GO:0007165|GO:0043281|GO:0045569|GO:0016020|GO:0006915|GO:0005624|GO:0042981|GO:0004872|GO:0016021|GO:0008656	NM_020275	Mm.193430	Induction of apoptosis through DR3 and DR4/5 Death Receptors	Mm_Apoptosis	Apoptosis Cytokine-cytokine receptor interaction Natural killer cell mediated cytotoxicity				Activation of Pro-Caspase 8 (from REACTOME) Apoptosis (from WikiPathways) Apoptosis (from KEGG) Apoptosis(from KEGG) Apoptosis, conserved biosystem Apoptosis is a genetically controlled mechanisms of cell death involved in the regulation of tissue homeostasis. The 2 major pathways of apoptosis are the extrinsic (Fas and other TNFR superfamily me... Apoptosis (from REACTOME) Apoptosis signaling pa…	http://www.ncbi.nlm.nih.gov/gene/21933
non significatif	A_51_P399538	0	-7.43927														-1.46517			-1.67832	-1.72881		-1.1751	-1.39187				Capns1	Mus musculus calpain, small subunit 1 (Capns1), mRNA [NM_009795]	12336	calpain, small subunit 1	NM_009795	GO:0005737|GO:0004198|GO:0046982|GO:0016020|GO:0005886|GO:0005509|GO:0006508	NM_009795	Mm,439782	Deregulation of CDK5 in Alzheimers Disease Integrin Signaling Pathway Role of MEF2D in T-cell Apoptosis uCalpain and friends in Cell spread		Apoptosis Focal adhesion sous le nom Polr2i RNA polymerase			sous le nom Cox7a1 Oxidative phosphorylation sous le nom Polr2i Purine metabolism Pyrimidine metabolism
oui	A_51_P423859	1	7.36865								1.5781	1.52492								4.26564								Capn3	Mus musculus calpain 3 (Capn3), transcript variant a, mRNA [NM_007601]	12335	calpain 3	NM_007601	GO:0005515|GO:0005509|GO:0045214|GO:0005634|GO:0004197|GO:0005622|GO:0051592|GO:0005737|GO:0004198|GO:0016787|GO:0030239|GO:0006508|GO:0008233|GO:0008234	NM_007601	Mm,458021			Apoptosis Focal adhesion				Integrin-mediated cell adhesion (from WikiPathways) TNF-alpha NF-kB Signaling Pathway (from WikiPathways)	http://www.ncbi.nlm.nih.gov/gene/12335

## Sheet: vide
interet	Pathway gene NCBI	base de données		lien pathways	catégorie pathways
prim	Arachidonic acid metabolism via COX (Cyclooxygenase) pathway	LIPID MAPS	L	http://www.lipidmaps.org/data/IntegratedPathwaysData/SetupIntegratedPathways.pl?imgsize=730&Mode=BMDMATPS11&DataType=FAEicosanoidsCOXMedia
prim	Arachidonic acid metabolism via CYP (Cytochromoe P450) pathway	LIPID MAPS	L	http://www.lipidmaps.org/data/IntegratedPathwaysData/SetupIntegratedPathways.pl?imgsize=730&Mode=BMDMATPS11&DataType=FAEicosanoidsCYPMedia
prim	Arachidonic acid metabolism via LOX (Lipooxygenase) pathway	LIPID MAPS	L	http://www.lipidmaps.org/data/IntegratedPathwaysData/SetupIntegratedPathways.pl?imgsize=730&Mode=BMDMATPS11&DataType=FAEicosanoidsLOXMedia
prim	fatty acid biosynthesis - initial steps I	BIOCYC	L	no link
prim	fatty acid elongation -- saturated	BIOCYC	L	no link
prim	Mm_Eicosanoid_Synthesis	GENMAPP
prim	Mm_Glycolysis_and_Gluconeogenesis	GENMAPP
prim	PI3K/Akt/mTOR signaling pathway	LIPID MAPS	L	http://www.lipidmaps.org/data/IntegratedPathwaysData/SetupIntegratedPathways.pl?imgsize=730&Mode=BMDMATPS11&DataType=SignalingPathways&PathwayName=PI3K
prim	PPAR (Peroxisome proliferator-activated receptor) signaling pathway	LIPID MAPS	L	http://www.lipidmaps.org/data/IntegratedPathwaysData/SetupIntegratedPathways.pl?imgsize=730&Mode=BMDMATPS11&DataType=SignalingPathways&PathwayName=PPAR
prim	TLR4 (Toll-like receptor 4) signaling pathway	LIPID MAPS	L	http://www.lipidmaps.org/data/IntegratedPathwaysData/SetupIntegratedPathways.pl?imgsize=730&Mode=BMDMATPS11&DataType=SignalingPathways&PathwayName=TLR4
prim	Triacylglycerol biosynthesis	KEGG	L	no link
sec	Mm_Circadian_Exercise	GENMAPP	L	no link
sec	Mm_Inflammatory_Response_Pathway	GENMAPP	L	no link
sec	Mm_MAPK_Cascade	GENMAPP	L	no link
sec	Mm_Mitochondrial_fatty_acid_betaoxidation	GENMAPP	L	no link
sec	Mm_Prostaglandin_synthesis_regulation	GENMAPP	L	no link
sec	Mm_Small_ligand_GPCRs	GENMAPP	L	no link
sec	Mm_Wnt_Signaling	GENMAPP	L	no link
interet	Pathway gene NCBI	base de données		lien pathways	catégorie pathways
prim	Arachidonic acid metabolism via COX (Cyclooxygenase) pathway	LIPID MAPS	L	http://www.lipidmaps.org/data/IntegratedPathwaysData/SetupIntegratedPathways.pl?imgsize=730&Mode=BMDMATPS11&DataType=FAEicosanoidsCOXMedia
interet	ProbeName	significatif	somme	Liver-118-10	Liver-118-100	Liver 153-10	Liver 153-100	Liver MIX-10	Liver MIX-100	Colon 118-10	Colon 118-100	Colon 153-10	Colon 153-100	Colon MIX-10	Colon MIX-100	Adipose 118-10	Adipose-118-100	Adipose-153-10	Adipose-153-100	Adipose-MIX-10	Adipose-MIX-100	Muscle 118-10	Muscle-118-100	Muscle 153-10 (ss lame 8683-3)	Muscle-153-100	Muscle-MIX-10	Muscle-MIX-100	GeneSymbol	Description	EntrezGeneID	GeneName	Genbank Accession	Go	RefSeqAccession	UniGeneID	Cellular and Regulatory processes Pathways BIOCARTA	Cellular and Regulatory processes Pathways GENMAPP	Cellular and Regulatory processes Pathways KEGG	Metabolism Pathways BIOCARTA	Metabolism Pathways GENMAPP	Metabolism Pathways KEGG	Pathway gene NCBI	lien entrez gene	remarque source
oui	A_52_P44914	1	6.88357																6.88357									Cyp4a12a	Mus musculus cytochrome P450, family 4, subfamily a, polypeptide 12a (Cyp4a12a), mRNA [NM_177406]	277753	cytochrome P450, family 4, subfamily a, polypeptide 12a	NM_177406	GO:0019369|GO:0005792|GO:0004497|GO:0006631|GO:0048252	NM_177406	Mm,276106	sous le nom Cyp4a12b Nuclear Receptors in Lipid Metabolism and Toxicity					sous le nom Cyp4a12b sous le nom Cyp4a12b Arachidonic acid metabolism Fatty acid metabolism	Arachidonic acid metabolism (from KEGG) Arachidonic acid metabolism(from KEGG) Arachidonic acid metabolism via COX (Cyclooxygenase) pathway (from LIPID MAPS) Arachidonic acid metabolism via CYP (Cytochromoe P450) pathway (from LIPID MAPS) Arachidonic acid metabolism via LOX (Lipooxygenase) pathway (from LIPID MAPS) Biological oxidations (from REACTOME) Cytochrome P450 - arranged by substrate type…	http://www.ncbi.nlm.nih.gov/gene/277753
oui	A_51_P254855	1	-1.33457	-1.33457																								Ptgs2	Mus musculus prostaglandin-endoperoxide synthase 2 (Ptgs2), mRNA [NM_011198]	19225	prostaglandin-endoperoxide synthase 2	NM_011198	GO:0008285|GO:0042640|GO:0005783|GO:0005634|GO:0030282|GO:0046872|GO:0071636|GO:0045429|GO:0008289|GO:0046697|GO:0005737|GO:0031915|GO:0006954|GO:0004601|GO:0045907|GO:0001516|GO:0045987|GO:0042127|GO:0032496|GO:0090050|GO:0051926|GO:0007613|GO:0006633|GO:0034097|GO:0006979|GO:0005792|GO:0008610|GO:0043065|GO:0007566|GO:0051968|GO:0004666|GO:0090271|GO:0048661|GO:0010575|GO:0043234|GO:0016020|GO:…	NM_011198	Mm.292547	Eicosanoid Metabolism Mechanism of Acetaminophen Activity and Toxicity				Mm_Eicosanoid_Synthesis Mm_Prostaglandin_synthesis_regulation	Arachidonic acid metabolism	Arachidonic acid metabolism (from KEGG) Arachidonic acid metabolism(from KEGG) Arachidonic acid metabolism pathway (from LIPID MAPS) Arachidonic acid metabolism via COX (Cyclooxygenase) pathway (from LIPID MAPS) Biological oxidations (from REACTOME) COX reactions (from REACTOME) Eicosanoid Synthesis (from WikiPathways) Leishmaniasis (from KEGG) Leishmaniasis(from KEGG) Metabolic pathways (from KE…	http://www.ncbi.nlm.nih.gov/gene/19225
oui	A_51_P402760	1	-1.63208																								-1.63208	Pla2g4a	Mus musculus phospholipase A2, group IVA (cytosolic, calcium-dependent) (Pla2g4a), mRNA [NM_008869]	18783	phospholipase A2, group IVA (cytosolic, calcium-dependent)	NM_008869	GO:0019369|GO:0008284|GO:0048471|GO:0031340|GO:0005634|GO:0005829|GO:0046697|GO:0005737|GO:0004622|GO:0042127|GO:0004623|GO:0047498|GO:0043129|GO:0010033|GO:0043065|GO:0031394|GO:0005624|GO:0001542|GO:0004620|GO:0031410|GO:0016042|GO:0042588|GO:0051592|GO:0016787|GO:0050729|GO:0008152|GO:0009395	NM_008869	Mm,4186	Eicosanoid Metabolism Fc Epsilon Receptor I Signaling in Mast Cells		Fc epsilon RI signaling pathway Long-term depression MAPK signaling pathway VEGF signaling pathway		Mm_Prostaglandin_synthesis_regulation	Arachidonic acid metabolism Glycerophospholipid metabolism Linoleic acid metabolism	ADP signalling through P2Y purinoceptor 1 (from REACTOME) Arachidonic acid metabolism (from KEGG) Arachidonic acid metabolism(from KEGG) Arachidonic acid metabolism pathway (from LIPID MAPS) Arachidonic acid metabolism via COX (Cyclooxygenase) pathway (from LIPID MAPS) Ca-dependent events (from REACTOME) Ether lipid metabolism (from KEGG) Ether lipid metabolism(from KEGG) Fat digestion and absorp…	http://www.ncbi.nlm.nih.gov/gene/18783
oui	A_51_P444437	1	-9.4098				-1.30583				1.07453									-7.76671							-1.4118	Ptgr1	Mus musculus prostaglandin reductase 1 (Ptgr1), mRNA [NM_025968]	67103	prostaglandin reductase 1	NM_025968	GO:0032440|GO:0008150|GO:0003674|GO:0005737|GO:0005488|GO:0047522|GO:0008152|GO:0016491|GO:0008270|GO:0005575|GO:0003824|GO:0055114	NM_025968	Mm.34497							Arachidonic acid metabolism via COX (Cyclooxygenase) pathway (from LIPID MAPS) Arachidonic acid metabolism via LOX (Lipooxygenase) pathway (from LIPID MAPS) sphingosine and sphingosine-1-phosphate metabolism(from BIOCYC)	http://www.ncbi.nlm.nih.gov/gene/67103
interet	Pathway gene NCBI	base de données		lien pathways	catégorie pathways
prim	Arachidonic acid metabolism via CYP (Cytochromoe P450) pathway	LIPID MAPS	L	http://www.lipidmaps.org/data/IntegratedPathwaysData/SetupIntegratedPathways.pl?imgsize=730&Mode=BMDMATPS11&DataType=FAEicosanoidsCYPMedia
interet	ProbeName	significatif	somme	Liver-118-10	Liver-118-100	Liver 153-10	Liver 153-100	Liver MIX-10	Liver MIX-100	Colon 118-10	Colon 118-100	Colon 153-10	Colon 153-100	Colon MIX-10	Colon MIX-100	Adipose 118-10	Adipose-118-100	Adipose-153-10	Adipose-153-100	Adipose-MIX-10	Adipose-MIX-100	Muscle 118-10	Muscle-118-100	Muscle 153-10 (ss lame 8683-3)	Muscle-153-100	Muscle-MIX-10	Muscle-MIX-100	GeneSymbol	Description	EntrezGeneID	GeneName	Genbank Accession	Go	RefSeqAccession	UniGeneID	Cellular and Regulatory processes Pathways BIOCARTA	Cellular and Regulatory processes Pathways GENMAPP	Cellular and Regulatory processes Pathways KEGG	Metabolism Pathways BIOCARTA	Metabolism Pathways GENMAPP	Metabolism Pathways KEGG	Pathway gene NCBI	lien entrez gene	remarque source
oui	A_51_P447785	1	5.91604				4.54548													1.37056								Cyp2c55	Mus musculus cytochrome P450, family 2, subfamily c, polypeptide 55 (Cyp2c55), mRNA [NM_028089]	72082	cytochrome P450, family 2, subfamily c, polypeptide 55	NM_028089	GO:0005792|GO:0004497|GO:0070330|GO:0016020|GO:0005506|GO:0005783|GO:0016491|GO:0009055|GO:0046872|GO:0055114|GO:0020037	NM_028089	Mm.142581						Arachidonic acid metabolism Linoleic acid metabolism Metabolism of xenobiotics by cytochrome P450	Arachidonic acid metabolism (from KEGG) Arachidonic acid metabolism(from KEGG) Arachidonic acid metabolism via CYP (Cytochromoe P450) pathway (from LIPID MAPS) Biological oxidations (from REACTOME) Cytochrome P450 - arranged by substrate type (from REACTOME) Drug metabolism - cytochrome P450 (from KEGG) Drug metabolism - cytochrome P450(from KEGG) Linoleic acid metabolism (from KEGG) Linoleic aci…	http://www.ncbi.nlm.nih.gov/gene/72082
oui	A_51_P498882	1	3.91808		1.63723		2.28085																					Cyp2c37	Mus musculus cytochrome P450, family 2. subfamily c, polypeptide 37 (Cyp2c37), mRNA [NM_010001]	13096	cytochrome P450, family 2. subfamily c, polypeptide 37	NM_010001									Arachidonic acid metabolism Linoleic acid metabolism Metabolism of xenobiotics by cytochrome P450	Arachidonic acid metabolism (from KEGG) Arachidonic acid metabolism(from KEGG) Arachidonic acid metabolism via CYP (Cytochromoe P450) pathway (from LIPID MAPS) Biological oxidations (from REACTOME) Cytochrome P450 - arranged by substrate type (from REACTOME) Drug metabolism - cytochrome P450 (from KEGG) Drug metabolism - cytochrome P450(from KEGG) Linoleic acid metabolism (from KEGG) Linoleic aci…	http://www.ncbi.nlm.nih.gov/gene/13096
oui	A_52_P154580	2	6.22433		1.67673		2.5213		2.0263																			Cyp2c54	Mus musculus cytochrome P450, family 2, subfamily c, polypeptide 54 (Cyp2c54), mRNA [NM_206537]	404195	cytochrome P450, family 2, subfamily c, polypeptide 54	NM_206537									Arachidonic acid metabolism Linoleic acid metabolism Metabolism of xenobiotics by cytochrome P450	Arachidonic acid metabolism (from KEGG) Arachidonic acid metabolism(from KEGG) Arachidonic acid metabolism via CYP (Cytochromoe P450) pathway (from LIPID MAPS) Biological oxidations (from REACTOME) Cytochrome P450 - arranged by substrate type (from REACTOME) Drug metabolism - cytochrome P450 (from KEGG) Drug metabolism - cytochrome P450(from KEGG) Linoleic acid metabolism (from KEGG) Linoleic aci…	http://www.ncbi.nlm.nih.gov/gene/404195
oui	A_52_P44914	1	6.88357																6.88357									Cyp4a12a	Mus musculus cytochrome P450, family 4, subfamily a, polypeptide 12a (Cyp4a12a), mRNA [NM_177406]	277753	cytochrome P450, family 4, subfamily a, polypeptide 12a	NM_177406	GO:0019369|GO:0005792|GO:0004497|GO:0006631|GO:0048252	NM_177406	Mm,276106	sous le nom Cyp4a12b Nuclear Receptors in Lipid Metabolism and Toxicity					sous le nom Cyp4a12b sous le nom Cyp4a12b Arachidonic acid metabolism Fatty acid metabolism	Arachidonic acid metabolism (from KEGG) Arachidonic acid metabolism(from KEGG) Arachidonic acid metabolism via COX (Cyclooxygenase) pathway (from LIPID MAPS) Arachidonic acid metabolism via CYP (Cytochromoe P450) pathway (from LIPID MAPS) Arachidonic acid metabolism via LOX (Lipooxygenase) pathway (from LIPID MAPS) Biological oxidations (from REACTOME) Cytochrome P450 - arranged by substrate type…	http://www.ncbi.nlm.nih.gov/gene/277753
oui	A_52_P625249	1	4.15791		1.7301		2.4278																					Cyp2c37	Mus musculus cytochrome P450, family 2. subfamily c, polypeptide 37 (Cyp2c37), mRNA [NM_010001]	13096	cytochrome P450, family 2. subfamily c, polypeptide 37	NM_010001									Arachidonic acid metabolism Linoleic acid metabolism Metabolism of xenobiotics by cytochrome P450	Arachidonic acid metabolism (from KEGG) Arachidonic acid metabolism(from KEGG) Arachidonic acid metabolism via CYP (Cytochromoe P450) pathway (from LIPID MAPS) Biological oxidations (from REACTOME) Cytochrome P450 - arranged by substrate type (from REACTOME) Drug metabolism - cytochrome P450 (from KEGG) Drug metabolism - cytochrome P450(from KEGG) Linoleic acid metabolism (from KEGG) Linoleic aci…	http://www.ncbi.nlm.nih.gov/gene/13096
oui	A_51_P103706	2	6.69907		1.56579		2.98936		2.14392																			Cyp2c29	Mus musculus cytochrome P450, family 2, subfamily c, polypeptide 29 (Cyp2c29), mRNA [NM_007815]	13095	cytochrome P450, family 2, subfamily c, polypeptide 29	NM_007815									Arachidonic acid metabolism Linoleic acid metabolism Metabolism of xenobiotics by cytochrome P450	Arachidonic acid metabolism (from KEGG) Arachidonic acid metabolism(from KEGG) Arachidonic acid metabolism via CYP (Cytochromoe P450) pathway (from LIPID MAPS) Biological oxidations (from REACTOME) Cytochrome P450 - arranged by substrate type (from REACTOME) Drug metabolism - cytochrome P450 (from KEGG) Drug metabolism - cytochrome P450(from KEGG) Linoleic acid metabolism (from KEGG) Linoleic aci…	http://www.ncbi.nlm.nih.gov/gene/13095
oui	A_51_P209782	2	3.52205				-1.2357																		2.68344		2.07431	Cyp2c44	Mus musculus cytochrome P450, family 2, subfamily c, polypeptide 44 (Cyp2c44), transcript variant 1, mRNA [NM_001001446]	226143	cytochrome P450, family 2, subfamily c, polypeptide 44	NM_001001446	GO:0008392|GO:0008150|GO:0005792|GO:0004497|GO:0016491|GO:0046872|GO:0055114	NM_001001446	Mm.329866						Arachidonic acid metabolism Linoleic acid metabolism Metabolism of xenobiotics by cytochrome P450	Arachidonic acid metabolism (from KEGG) Arachidonic acid metabolism(from KEGG) Arachidonic acid metabolism via CYP (Cytochromoe P450) pathway (from LIPID MAPS) Drug metabolism - cytochrome P450 (from KEGG) Drug metabolism - cytochrome P450(from KEGG) Linoleic acid metabolism (from KEGG) Linoleic acid metabolism(from KEGG) Metabolic pathways (from KEGG) Metabolism of xenobiotics by cytochrome P450…	http://www.ncbi.nlm.nih.gov/gene/226143
oui	A_51_P304109	1	3.81262		1.54944		2.26319																					Cyp2c39	Mus musculus cytochrome P450, family 2, subfamily c, polypeptide 39 (Cyp2c39), mRNA [NM_010003]	13098	cytochrome P450, family 2, subfamily c, polypeptide 39	NM_010003									Arachidonic acid metabolism Linoleic acid metabolism Metabolism of xenobiotics by cytochrome P450	Arachidonic acid metabolism (from KEGG) Arachidonic acid metabolism(from KEGG) Arachidonic acid metabolism via CYP (Cytochromoe P450) pathway (from LIPID MAPS) Biological oxidations (from REACTOME) Cytochrome P450 - arranged by substrate type (from REACTOME) Drug metabolism - cytochrome P450 (from KEGG) Drug metabolism - cytochrome P450(from KEGG) Linoleic acid metabolism (from KEGG) Linoleic aci…	http://www.ncbi.nlm.nih.gov/gene/13098
oui	A_51_P307872	1	-7.90597	-1.23046	-1.21099	-1.13711	-1.13995							-3.18747														Cyp2j5	Mus musculus cytochrome P450, family 2, subfamily j, polypeptide 5 (Cyp2j5), mRNA [NM_010007]	13109	cytochrome P450, family 2, subfamily j, polypeptide 5	NM_010007	GO:0005792|GO:0004497|GO:0070330|GO:0016020|GO:0005506|GO:0005783|GO:0016491|GO:0016712|GO:0009055|GO:0046872|GO:0055114|GO:0020037								Arachidonic acid metabolism Linoleic acid metabolism	Arachidonic acid metabolism (from KEGG) Arachidonic acid metabolism(from KEGG) Arachidonic acid metabolism via CYP (Cytochromoe P450) pathway (from LIPID MAPS) Biological oxidations (from REACTOME) Cytochrome P450 - arranged by substrate type (from REACTOME) Fatty acids (from REACTOME) Linoleic acid metabolism (from KEGG) Linoleic acid metabolism(from KEGG) Metabolic pathways (from KEGG) Metaboli…	http://www.ncbi.nlm.nih.gov/gene/13109
interet	Pathway gene NCBI	base de données		lien pathways	catégorie pathways
prim	Arachidonic acid metabolism via LOX (Lipooxygenase) pathway	LIPID MAPS	L	http://www.lipidmaps.org/data/IntegratedPathwaysData/SetupIntegratedPathways.pl?imgsize=730&Mode=BMDMATPS11&DataType=FAEicosanoidsLOXMedia
interet	ProbeName	significatif	somme	Liver-118-10	Liver-118-100	Liver 153-10	Liver 153-100	Liver MIX-10	Liver MIX-100	Colon 118-10	Colon 118-100	Colon 153-10	Colon 153-100	Colon MIX-10	Colon MIX-100	Adipose 118-10	Adipose-118-100	Adipose-153-10	Adipose-153-100	Adipose-MIX-10	Adipose-MIX-100	Muscle 118-10	Muscle-118-100	Muscle 153-10 (ss lame 8683-3)	Muscle-153-100	Muscle-MIX-10	Muscle-MIX-100	GeneSymbol	Description	EntrezGeneID	GeneName	Genbank Accession	Go	RefSeqAccession	UniGeneID	Cellular and Regulatory processes Pathways BIOCARTA	Cellular and Regulatory processes Pathways GENMAPP	Cellular and Regulatory processes Pathways KEGG	Metabolism Pathways BIOCARTA	Metabolism Pathways GENMAPP	Metabolism Pathways KEGG	Pathway gene NCBI	lien entrez gene	remarque source
oui	A_51_P444437	1	-9.4098				-1.30583				1.07453									-7.76671							-1.4118	Ptgr1	Mus musculus prostaglandin reductase 1 (Ptgr1), mRNA [NM_025968]	67103	prostaglandin reductase 1	NM_025968	GO:0032440|GO:0008150|GO:0003674|GO:0005737|GO:0005488|GO:0047522|GO:0008152|GO:0016491|GO:0008270|GO:0005575|GO:0003824|GO:0055114	NM_025968	Mm.34497							Arachidonic acid metabolism via COX (Cyclooxygenase) pathway (from LIPID MAPS) Arachidonic acid metabolism via LOX (Lipooxygenase) pathway (from LIPID MAPS) sphingosine and sphingosine-1-phosphate metabolism(from BIOCYC)	http://www.ncbi.nlm.nih.gov/gene/67103
oui	A_51_P520310	1	4.64678		2.66025									1.98654														Alox12	Mus musculus arachidonate 12-lipoxygenase (Alox12), mRNA [NM_007440]	11684	arachidonate 12-lipoxygenase	NM_007440	GO:0019370|GO:0043066|GO:0008284|GO:0043065|GO:0005506|GO:0030307|GO:0006916|GO:0006691|GO:0046872|GO:0005829|GO:0043280|GO:0031342|GO:0010595|GO:0010628|GO:0051789|GO:0004052|GO:0005737|GO:0031343|GO:0051901|GO:0016165|GO:0016491|GO:0016702|GO:0045603|GO:0055114							Mm_Eicosanoid_Synthesis	Arachidonic acid metabolism	Arachidonic acid metabolism (from KEGG) Arachidonic acid metabolism(from KEGG) Arachidonic acid metabolism via LOX (Lipooxygenase) pathway (from LIPID MAPS) Eicosanoid Synthesis (from WikiPathways) Metabolic pathways (from KEGG) Serotonergic synapse (from KEGG)	http://www.ncbi.nlm.nih.gov/gene/11684
oui	A_52_P44914	1	6.88357																6.88357									Cyp4a12a	Mus musculus cytochrome P450, family 4, subfamily a, polypeptide 12a (Cyp4a12a), mRNA [NM_177406]	277753	cytochrome P450, family 4, subfamily a, polypeptide 12a	NM_177406	GO:0019369|GO:0005792|GO:0004497|GO:0006631|GO:0048252	NM_177406	Mm,276106	sous le nom Cyp4a12b Nuclear Receptors in Lipid Metabolism and Toxicity					sous le nom Cyp4a12b sous le nom Cyp4a12b Arachidonic acid metabolism Fatty acid metabolism	Arachidonic acid metabolism (from KEGG) Arachidonic acid metabolism(from KEGG) Arachidonic acid metabolism via COX (Cyclooxygenase) pathway (from LIPID MAPS) Arachidonic acid metabolism via CYP (Cytochromoe P450) pathway (from LIPID MAPS) Arachidonic acid metabolism via LOX (Lipooxygenase) pathway (from LIPID MAPS) Biological oxidations (from REACTOME) Cytochrome P450 - arranged by substrate type…	http://www.ncbi.nlm.nih.gov/gene/277753
oui	A_51_P247249	3	7.57309	1.83377	2.15052	2.53312		2.38981																			-1.33413	Alox5	Mus musculus arachidonate 5-lipoxygenase (Alox5), mRNA [NM_009662]	11689	arachidonate 5-lipoxygenase	NM_009662	GO:0019369|GO:0019370|GO:0002526|GO:0005506|GO:0019372|GO:0005625|GO:0005634|GO:0005635|GO:0006691|GO:0046872|GO:0030425|GO:0019233|GO:0042383|GO:0005737|GO:0004051|GO:0006954|GO:0045907|GO:0002540|GO:0016020|GO:0016165|GO:0016491|GO:0016702|GO:0055114	NM_009662	Mm.41072	Eicosanoid Metabolism				Mm_Eicosanoid_Synthesis		Arachidonic acid metabolism (from KEGG) Arachidonic acid metabolism(from KEGG) Arachidonic acid metabolism pathway (from LIPID MAPS) Arachidonic acid metabolism via LOX (Lipooxygenase) pathway (from LIPID MAPS) Eicosanoid Synthesis (from WikiPathways) Folic Acid Network (from WikiPathways) IL-5 Signaling Pathway (from WikiPathways) Leukotriene synthesis (from REACTOME) Metabolic pathways (from KE…	http://www.ncbi.nlm.nih.gov/gene/11689
oui	A_51_P252565	1	-5.2253	-1.44131						-2.02585		-1.75815																Alox15	Mus musculus arachidonate 15-lipoxygenase (Alox15), mRNA [NM_009660]	11687	arachidonate 15-lipoxygenase	NM_009660	GO:0019369|GO:0019370|GO:0005506|GO:0019372|GO:0030282|GO:0006691|GO:0046872|GO:0005829|GO:0004052|GO:0005737|GO:0001503|GO:0016165|GO:0047977|GO:0016491|GO:0016702|GO:0055114|GO:0050473							Mm_Eicosanoid_Synthesis	Arachidonic acid metabolism	Arachidonic acid metabolism (from KEGG) Arachidonic acid metabolism(from KEGG) Arachidonic acid metabolism via LOX (Lipooxygenase) pathway (from LIPID MAPS) Eicosanoid Synthesis (from WikiPathways) Metabolic pathways (from KEGG) Serotonergic synapse (from KEGG)	http://www.ncbi.nlm.nih.gov/gene/11687
interet	Pathway gene NCBI	base de données		lien pathways	catégorie pathways
prim	fatty acid biosynthesis - initial steps I	BIOCYC	L	no link
interet	ProbeName	significatif	somme	Liver-118-10	Liver-118-100	Liver 153-10	Liver 153-100	Liver MIX-10	Liver MIX-100	Colon 118-10	Colon 118-100	Colon 153-10	Colon 153-100	Colon MIX-10	Colon MIX-100	Adipose 118-10	Adipose-118-100	Adipose-153-10	Adipose-153-100	Adipose-MIX-10	Adipose-MIX-100	Muscle 118-10	Muscle-118-100	Muscle 153-10 (ss lame 8683-3)	Muscle-153-100	Muscle-MIX-10	Muscle-MIX-100	GeneSymbol	Description	EntrezGeneID	GeneName	Genbank Accession	Go	RefSeqAccession	UniGeneID	Cellular and Regulatory processes Pathways BIOCARTA	Cellular and Regulatory processes Pathways GENMAPP	Cellular and Regulatory processes Pathways KEGG	Metabolism Pathways BIOCARTA	Metabolism Pathways GENMAPP	Metabolism Pathways KEGG	Pathway gene NCBI	lien entrez gene	remarque source
oui	A_51_P321126	5	-30.3278		-1.51709		-1.40896									-6.4888	-5.16331	-5.69552	-6.83834		-1.47236						-1.74345	Fasn	Mus musculus fatty acid synthase (Fasn), mRNA [NM_007988]	14104	fatty acid synthase	NM_007988	GO:0000036|GO:0016788|GO:0003824|GO:0005739|GO:0005737|GO:0006810|GO:0006633|GO:0004313|GO:0004312|GO:0008415|GO:0048037|GO:0008610|GO:0009058|GO:0004319|GO:0004315|GO:0004314|GO:0004317|GO:0016829|GO:0004316|GO:0042587|GO:0031177|GO:0016787|GO:0005488|GO:0004320|GO:0008152|GO:0016491|GO:0008270|GO:0016740|GO:0055114	NM_007988	Mm,236443			Insulin signaling pathway			Fatty acid biosynthesis	ChREBP activates metabolic gene expression (from REACTOME) Fatty Acid Biosynthesis (from WikiPathways) Fatty Acyl-CoA Biosynthesis (from REACTOME) Fatty acid biosynthesis (from KEGG) Fatty acid biosynthesis(from KEGG) Fatty acid biosynthesis, elongation (from KEGG) Fatty acid biosynthesis, elongation(from KEGG) Fatty acid, triacylglycerol, and ketone body metabolism (from REACTOME) Insulin signal…	http://www.ncbi.nlm.nih.gov/gene/14104
oui	A_52_P100252	5	-25.2975		-1.62076		-1.52419									-4.17711	-4.96161	-5.14615	-6.30106		-1.56658							Fasn	Mus musculus fatty acid synthase (Fasn), mRNA [NM_007988]	14104	fatty acid synthase	NM_007988	GO:0000036|GO:0016788|GO:0003824|GO:0005739|GO:0005737|GO:0006810|GO:0006633|GO:0004313|GO:0004312|GO:0008415|GO:0048037|GO:0008610|GO:0009058|GO:0004319|GO:0004315|GO:0004314|GO:0004317|GO:0016829|GO:0004316|GO:0042587|GO:0031177|GO:0016787|GO:0005488|GO:0004320|GO:0008152|GO:0016491|GO:0008270|GO:0016740|GO:0055114	NM_007988	Mm,236443			Insulin signaling pathway			Fatty acid biosynthesis	ChREBP activates metabolic gene expression (from REACTOME) Fatty Acid Biosynthesis (from WikiPathways) Fatty Acyl-CoA Biosynthesis (from REACTOME) Fatty acid biosynthesis (from KEGG) Fatty acid biosynthesis(from KEGG) Fatty acid biosynthesis, elongation (from KEGG) Fatty acid biosynthesis, elongation(from KEGG) Fatty acid, triacylglycerol, and ketone body metabolism (from REACTOME) Insulin signal…	http://www.ncbi.nlm.nih.gov/gene/14104
oui	A_52_P132591	1	-2.13424																	-2.13424								Acaca	acetyl-Coenzyme A carboxylase alpha Gene [Source:MGI (curated);Acc:MGI:108451] [ENSMUST00000103201]	107476	acetyl-Coenzyme A carboxylase alpha	AF374167	GO:0005515|GO:0006629|GO:0014070|GO:0008610|GO:0016874|GO:0055088|GO:0005625|GO:0003824|GO:0005524|GO:0006084|GO:0046872|GO:0005739|GO:0005737|GO:0000166|GO:0001894|GO:0008152|GO:0009374|GO:0004075|GO:0006633|GO:0003989|GO:0044268		Mm.31374			Insulin signaling pathway			Fatty acid biosynthesis Propanoate metabolism Pyruvate metabolism	ChREBP activates metabolic gene expression (from REACTOME) Fatty Acid Biosynthesis (from WikiPathways) Fatty Acyl-CoA Biosynthesis (from REACTOME) Fatty acid biosynthesis (from KEGG) Fatty acid biosynthesis(from KEGG) Fatty acid, triacylglycerol, and ketone body metabolism (from REACTOME) Insulin signaling pathway (from KEGG) Insulin signaling pathway(from KEGG) Integration of energy metabolism (…	http://www.ncbi.nlm.nih.gov/gene/107476
oui	A_52_P23177	1	2.1467																						2.1467			Acaca	Mus musculus acetyl-Coenzyme A carboxylase alpha (Acaca), mRNA [NM_133360]	107476	acetyl-Coenzyme A carboxylase alpha	NM_133360	GO:0005515|GO:0006629|GO:0014070|GO:0008610|GO:0016874|GO:0055088|GO:0005625|GO:0003824|GO:0005524|GO:0006084|GO:0046872|GO:0005739|GO:0005737|GO:0000166|GO:0001894|GO:0008152|GO:0009374|GO:0004075|GO:0006633|GO:0003989|GO:0044268	NM_133360	Mm.31374			Insulin signaling pathway			Fatty acid biosynthesis Propanoate metabolism Pyruvate metabolism	ChREBP activates metabolic gene expression (from REACTOME) Fatty Acid Biosynthesis (from WikiPathways) Fatty Acyl-CoA Biosynthesis (from REACTOME) Fatty acid biosynthesis (from KEGG) Fatty acid biosynthesis(from KEGG) Fatty acid, triacylglycerol, and ketone body metabolism (from REACTOME) Insulin signaling pathway (from KEGG) Insulin signaling pathway(from KEGG) Integration of energy metabolism (…	http://www.ncbi.nlm.nih.gov/gene/107476
oui	A_52_P318040	1	-5.14877		-1.33682											-3.81195												Acaca	Mus musculus acetyl-Coenzyme A carboxylase alpha (Acaca), mRNA [NM_133360]	107476	acetyl-Coenzyme A carboxylase alpha	NM_133360	GO:0005515|GO:0006629|GO:0014070|GO:0008610|GO:0016874|GO:0055088|GO:0005625|GO:0003824|GO:0005524|GO:0006084|GO:0046872|GO:0005739|GO:0005737|GO:0000166|GO:0001894|GO:0008152|GO:0009374|GO:0004075|GO:0006633|GO:0003989|GO:0044268	NM_133360	Mm,31374			Insulin signaling pathway			Fatty acid biosynthesis Propanoate metabolism Pyruvate metabolism	ChREBP activates metabolic gene expression (from REACTOME) Fatty Acid Biosynthesis (from WikiPathways) Fatty Acyl-CoA Biosynthesis (from REACTOME) Fatty acid biosynthesis (from KEGG) Fatty acid biosynthesis(from KEGG) Fatty acid, triacylglycerol, and ketone body metabolism (from REACTOME) Insulin signaling pathway (from KEGG) Insulin signaling pathway(from KEGG) Integration of energy metabolism (…	http://www.ncbi.nlm.nih.gov/gene/107476
interet	Pathway gene NCBI	base de données		lien pathways	catégorie pathways
prim	fatty acid elongation -- saturated	BIOCYC	L	no link
interet	ProbeName	significatif	somme	Liver-118-10	Liver-118-100	Liver 153-10	Liver 153-100	Liver MIX-10	Liver MIX-100	Colon 118-10	Colon 118-100	Colon 153-10	Colon 153-100	Colon MIX-10	Colon MIX-100	Adipose 118-10	Adipose-118-100	Adipose-153-10	Adipose-153-100	Adipose-MIX-10	Adipose-MIX-100	Muscle 118-10	Muscle-118-100	Muscle 153-10 (ss lame 8683-3)	Muscle-153-100	Muscle-MIX-10	Muscle-MIX-100	GeneSymbol	Description	EntrezGeneID	GeneName	Genbank Accession	Go	RefSeqAccession	UniGeneID	Cellular and Regulatory processes Pathways BIOCARTA	Cellular and Regulatory processes Pathways GENMAPP	Cellular and Regulatory processes Pathways KEGG	Metabolism Pathways BIOCARTA	Metabolism Pathways GENMAPP	Metabolism Pathways KEGG	Pathway gene NCBI	lien entrez gene	remarque source
oui	A_51_P321126	5	-30.3278		-1.51709		-1.40896									-6.4888	-5.16331	-5.69552	-6.83834		-1.47236						-1.74345	Fasn	Mus musculus fatty acid synthase (Fasn), mRNA [NM_007988]	14104	fatty acid synthase	NM_007988	GO:0000036|GO:0016788|GO:0003824|GO:0005739|GO:0005737|GO:0006810|GO:0006633|GO:0004313|GO:0004312|GO:0008415|GO:0048037|GO:0008610|GO:0009058|GO:0004319|GO:0004315|GO:0004314|GO:0004317|GO:0016829|GO:0004316|GO:0042587|GO:0031177|GO:0016787|GO:0005488|GO:0004320|GO:0008152|GO:0016491|GO:0008270|GO:0016740|GO:0055114	NM_007988	Mm,236443			Insulin signaling pathway			Fatty acid biosynthesis	ChREBP activates metabolic gene expression (from REACTOME) Fatty Acid Biosynthesis (from WikiPathways) Fatty Acyl-CoA Biosynthesis (from REACTOME) Fatty acid biosynthesis (from KEGG) Fatty acid biosynthesis(from KEGG) Fatty acid biosynthesis, elongation (from KEGG) Fatty acid biosynthesis, elongation(from KEGG) Fatty acid, triacylglycerol, and ketone body metabolism (from REACTOME) Insulin signal…	http://www.ncbi.nlm.nih.gov/gene/14104
oui	A_52_P100252	5	-25.2975		-1.62076		-1.52419									-4.17711	-4.96161	-5.14615	-6.30106		-1.56658							Fasn	Mus musculus fatty acid synthase (Fasn), mRNA [NM_007988]	14104	fatty acid synthase	NM_007988	GO:0000036|GO:0016788|GO:0003824|GO:0005739|GO:0005737|GO:0006810|GO:0006633|GO:0004313|GO:0004312|GO:0008415|GO:0048037|GO:0008610|GO:0009058|GO:0004319|GO:0004315|GO:0004314|GO:0004317|GO:0016829|GO:0004316|GO:0042587|GO:0031177|GO:0016787|GO:0005488|GO:0004320|GO:0008152|GO:0016491|GO:0008270|GO:0016740|GO:0055114	NM_007988	Mm,236443			Insulin signaling pathway			Fatty acid biosynthesis	ChREBP activates metabolic gene expression (from REACTOME) Fatty Acid Biosynthesis (from WikiPathways) Fatty Acyl-CoA Biosynthesis (from REACTOME) Fatty acid biosynthesis (from KEGG) Fatty acid biosynthesis(from KEGG) Fatty acid biosynthesis, elongation (from KEGG) Fatty acid biosynthesis, elongation(from KEGG) Fatty acid, triacylglycerol, and ketone body metabolism (from REACTOME) Insulin signal…	http://www.ncbi.nlm.nih.gov/gene/14104
interet	Pathway gene NCBI	base de données		lien pathways	catégorie pathways
prim	Mm_Eicosanoid_Synthesis	GENMAPP
interet	ProbeName	significatif	somme	Liver-118-10	Liver-118-100	Liver 153-10	Liver 153-100	Liver MIX-10	Liver MIX-100	Colon 118-10	Colon 118-100	Colon 153-10	Colon 153-100	Colon MIX-10	Colon MIX-100	Adipose 118-10	Adipose-118-100	Adipose-153-10	Adipose-153-100	Adipose-MIX-10	Adipose-MIX-100	Muscle 118-10	Muscle-118-100	Muscle 153-10 (ss lame 8683-3)	Muscle-153-100	Muscle-MIX-10	Muscle-MIX-100	GeneSymbol	Description	EntrezGeneID	GeneName	Genbank Accession	Go	RefSeqAccession	UniGeneID	Cellular and Regulatory processes Pathways BIOCARTA	Cellular and Regulatory processes Pathways GENMAPP	Cellular and Regulatory processes Pathways KEGG	Metabolism Pathways BIOCARTA	Metabolism Pathways GENMAPP	Metabolism Pathways KEGG	Pathway gene NCBI	lien entrez gene	remarque source
non significatif	A_52_P144818	0	-1.38207																				-1.38207					Ppp1r1a	Mus musculus protein phosphatase 1, regulatory (inhibitor) subunit 1A (Ppp1r1a), mRNA [NM_021391]	58200	protein phosphatase 1, regulatory (inhibitor) subunit 1A	NM_021391	GO:0005515|GO:0007165|GO:0050790|GO:0005975|GO:0004864|GO:0005977	NM_021391	Mm.143788		sous le nom Alox12e Mm_Eicosanoid_Synthesis	Long-term potentiation			sous le nom Alox12e Arachidonic acid metabolism
non significatif	A_52_P224760	0	-1.40035	-1.40035																								Ptgs2	Mus musculus prostaglandin-endoperoxide synthase 2 (Ptgs2), mRNA [NM_011198]	19225	prostaglandin-endoperoxide synthase 2	NM_011198				Eicosanoid Metabolism Mechanism of Acetaminophen Activity and Toxicity				Mm_Eicosanoid_Synthesis Mm_Prostaglandin_synthesis_regulation	Arachidonic acid metabolism
non significatif	A_52_P467449	0	4.60422		1.59052	1.63754															1.37615							Alox12	Mus musculus arachidonate 12-lipoxygenase (Alox12), mRNA [NM_007440]	11684	arachidonate 12-lipoxygenase	NM_007440	GO:0019370|GO:0043066|GO:0008284|GO:0043065|GO:0005506|GO:0030307|GO:0006916|GO:0006691|GO:0046872|GO:0005829|GO:0043280|GO:0031342|GO:0010595|GO:0010628|GO:0051789|GO:0004052|GO:0005737|GO:0031343|GO:0051901|GO:0016165|GO:0016491|GO:0016702|GO:0045603|GO:0055114	NM_007440	Mm.12286					Mm_Eicosanoid_Synthesis	Arachidonic acid metabolism
oui	A_51_P247249	3	7.57309	1.83377	2.15052	2.53312		2.38981																			-1.33413	Alox5	Mus musculus arachidonate 5-lipoxygenase (Alox5), mRNA [NM_009662]	11689	arachidonate 5-lipoxygenase	NM_009662	GO:0019369|GO:0019370|GO:0002526|GO:0005506|GO:0019372|GO:0005625|GO:0005634|GO:0005635|GO:0006691|GO:0046872|GO:0030425|GO:0019233|GO:0042383|GO:0005737|GO:0004051|GO:0006954|GO:0045907|GO:0002540|GO:0016020|GO:0016165|GO:0016491|GO:0016702|GO:0055114	NM_009662	Mm.41072	Eicosanoid Metabolism				Mm_Eicosanoid_Synthesis		Arachidonic acid metabolism (from KEGG) Arachidonic acid metabolism(from KEGG) Arachidonic acid metabolism pathway (from LIPID MAPS) Arachidonic acid metabolism via LOX (Lipooxygenase) pathway (from LIPID MAPS) Eicosanoid Synthesis (from WikiPathways) Folic Acid Network (from WikiPathways) IL-5 Signaling Pathway (from WikiPathways) Leukotriene synthesis (from REACTOME) Metabolic pathways (from KE…	http://www.ncbi.nlm.nih.gov/gene/11689
oui	A_51_P252565	1	-5.2253	-1.44131						-2.02585		-1.75815																Alox15	Mus musculus arachidonate 15-lipoxygenase (Alox15), mRNA [NM_009660]	11687	arachidonate 15-lipoxygenase	NM_009660	GO:0019369|GO:0019370|GO:0005506|GO:0019372|GO:0030282|GO:0006691|GO:0046872|GO:0005829|GO:0004052|GO:0005737|GO:0001503|GO:0016165|GO:0047977|GO:0016491|GO:0016702|GO:0055114|GO:0050473							Mm_Eicosanoid_Synthesis	Arachidonic acid metabolism	Arachidonic acid metabolism (from KEGG) Arachidonic acid metabolism(from KEGG) Arachidonic acid metabolism via LOX (Lipooxygenase) pathway (from LIPID MAPS) Eicosanoid Synthesis (from WikiPathways) Metabolic pathways (from KEGG) Serotonergic synapse (from KEGG)	http://www.ncbi.nlm.nih.gov/gene/11687
oui	A_51_P254855	1	-1.33457	-1.33457																								Ptgs2	Mus musculus prostaglandin-endoperoxide synthase 2 (Ptgs2), mRNA [NM_011198]	19225	prostaglandin-endoperoxide synthase 2	NM_011198	GO:0008285|GO:0042640|GO:0005783|GO:0005634|GO:0030282|GO:0046872|GO:0071636|GO:0045429|GO:0008289|GO:0046697|GO:0005737|GO:0031915|GO:0006954|GO:0004601|GO:0045907|GO:0001516|GO:0045987|GO:0042127|GO:0032496|GO:0090050|GO:0051926|GO:0007613|GO:0006633|GO:0034097|GO:0006979|GO:0005792|GO:0008610|GO:0043065|GO:0007566|GO:0051968|GO:0004666|GO:0090271|GO:0048661|GO:0010575|GO:0043234|GO:0016020|GO:…	NM_011198	Mm.292547	Eicosanoid Metabolism Mechanism of Acetaminophen Activity and Toxicity				Mm_Eicosanoid_Synthesis Mm_Prostaglandin_synthesis_regulation	Arachidonic acid metabolism	Arachidonic acid metabolism (from KEGG) Arachidonic acid metabolism(from KEGG) Arachidonic acid metabolism pathway (from LIPID MAPS) Arachidonic acid metabolism via COX (Cyclooxygenase) pathway (from LIPID MAPS) Biological oxidations (from REACTOME) COX reactions (from REACTOME) Eicosanoid Synthesis (from WikiPathways) Leishmaniasis (from KEGG) Leishmaniasis(from KEGG) Metabolic pathways (from KE…	http://www.ncbi.nlm.nih.gov/gene/19225
oui	A_51_P427052	1	5.86844			1.74274	1.74837																		2.37733			Pla2g2c	Mus musculus phospholipase A2, group IIC (Pla2g2c), mRNA [NM_008868]	18781	phospholipase A2, group IIC	NM_008868	GO:0016042|GO:0016787|GO:0047498|GO:0005509|GO:0004623|GO:0005576|GO:0005575|GO:0006644|GO:0009395|GO:0046872	NM_008868	Mm.5189			Fc epsilon RI signaling pathway Long-term depression MAPK signaling pathway VEGF signaling pathway		Mm_Eicosanoid_Synthesis	Arachidonic acid metabolism Glycerophospholipid metabolism Linoleic acid metabolism	Arachidonic acid metabolism (from KEGG) Arachidonic acid metabolism(from KEGG) Ether lipid metabolism (from KEGG) Ether lipid metabolism(from KEGG) Fat digestion and absorption (from KEGG) Fat digestion and absorption(from KEGG) Fc epsilon RI signaling pathway (from KEGG) Fc epsilon RI signaling pathway(from KEGG) Glutamatergic synapse (from KEGG) Glutamatergic synapse(from KEGG) Glycerophospholi…	http://www.ncbi.nlm.nih.gov/gene/18781
oui	A_51_P471659	1	-3.29652		-2.04836																						-1.24816	Alox12e	Mus musculus arachidonate lipoxygenase, epidermal (Alox12e), mRNA [NM_145684]	11685	arachidonate lipoxygenase, epidermal	NM_145684	GO:0019370|GO:0005737|GO:0004052|GO:0005506|GO:0016165|GO:0016491|GO:0016702|GO:0006691|GO:0046872|GO:0055114	NM_145684	Mm.274093		Mm_Eicosanoid_Synthesis	sous le nom Ppp1r1a Long-term potentiation			Arachidonic acid metabolism	Arachidonic acid metabolism (from KEGG) Arachidonic acid metabolism(from KEGG) Metabolic pathways (from KEGG) Serotonergic synapse (from KEGG)	http://www.ncbi.nlm.nih.gov/gene/11685
oui	A_51_P520310	1	4.64678		2.66025									1.98654														Alox12	Mus musculus arachidonate 12-lipoxygenase (Alox12), mRNA [NM_007440]	11684	arachidonate 12-lipoxygenase	NM_007440	GO:0019370|GO:0043066|GO:0008284|GO:0043065|GO:0005506|GO:0030307|GO:0006916|GO:0006691|GO:0046872|GO:0005829|GO:0043280|GO:0031342|GO:0010595|GO:0010628|GO:0051789|GO:0004052|GO:0005737|GO:0031343|GO:0051901|GO:0016165|GO:0016491|GO:0016702|GO:0045603|GO:0055114							Mm_Eicosanoid_Synthesis	Arachidonic acid metabolism	Arachidonic acid metabolism (from KEGG) Arachidonic acid metabolism(from KEGG) Arachidonic acid metabolism via LOX (Lipooxygenase) pathway (from LIPID MAPS) Eicosanoid Synthesis (from WikiPathways) Metabolic pathways (from KEGG) Serotonergic synapse (from KEGG)	http://www.ncbi.nlm.nih.gov/gene/11684
interet	Pathway gene NCBI	base de données		lien pathways	catégorie pathways
prim	Mm_Glycolysis_and_Gluconeogenesis	GENMAPP
interet	ProbeName	significatif	somme	Liver-118-10	Liver-118-100	Liver 153-10	Liver 153-100	Liver MIX-10	Liver MIX-100	Colon 118-10	Colon 118-100	Colon 153-10	Colon 153-100	Colon MIX-10	Colon MIX-100	Adipose 118-10	Adipose-118-100	Adipose-153-10	Adipose-153-100	Adipose-MIX-10	Adipose-MIX-100	Muscle 118-10	Muscle-118-100	Muscle 153-10 (ss lame 8683-3)	Muscle-153-100	Muscle-MIX-10	Muscle-MIX-100	GeneSymbol	Description	EntrezGeneID	GeneName	Genbank Accession	Go	RefSeqAccession	UniGeneID	Cellular and Regulatory processes Pathways BIOCARTA	Cellular and Regulatory processes Pathways GENMAPP	Cellular and Regulatory processes Pathways KEGG	Metabolism Pathways BIOCARTA	Metabolism Pathways GENMAPP	Metabolism Pathways KEGG	Pathway gene NCBI	lien entrez gene	remarque source
non significatif	A_52_P102773	0	0.161825										-1.1451						1.30692									Hk1	Mus musculus hexokinase 1 (Hk1), nuclear gene encoding mitochondrial protein, transcript variant 1, mRNA [NM_001146100]	15275	hexokinase 1	NM_001146100	GO:0010359|GO:0005741|GO:0004396|GO:0006096|GO:0005536|GO:0042803|GO:0005829|GO:0005739|GO:0046777|GO:0000166|GO:0018105|GO:0016301|GO:0018107|GO:0016773|GO:0043066|GO:0005975|GO:0018108|GO:0005524|GO:0004340|GO:0016310|GO:0004672|GO:0016020|GO:0005901|GO:0046835|GO:0006468|GO:0016740	NM_001146100	Mm,196605					Mm_Glycolysis_and_Gluconeogenesis	Aminosugars metabolism Fructose and mannose metabolism Galactose metabolism Glycolysis / Gluconeogenesis Starch and sucrose metabolism Streptomycin biosynthesis
oui	A_52_P259537	6	-23.1951	-4.05421	-4.28576	-3.19706	-2.98495														-2.52952	-2.23945				-1.97204	-1.93207	Gck	Mus musculus glucokinase (Gck), mRNA [NM_010292]	103988	glucokinase	NM_010292	GO:0005515|GO:0032811|GO:0001678|GO:0005884|GO:0005634|GO:0043266|GO:0004396|GO:0007204|GO:0005536|GO:0006096|GO:0005829|GO:0005739|GO:0005737|GO:0000166|GO:0016301|GO:0016773|GO:0006006|GO:0032024|GO:0042149|GO:0045821|GO:0030141|GO:0006003|GO:0051156|GO:0005938|GO:0000287|GO:0005975|GO:0019903|GO:0005978|GO:0005625|GO:0006739|GO:0042593|GO:0005524|GO:0004340|GO:0016310|GO:0051594|GO:0050796|GO:…	NM_010292	Mm.220358		Mm_Glycolysis_and_Gluconeogenesis	Insulin signaling pathway Maturity onset diabetes of the young Type II diabetes mellitus			Galactose metabolism Glycolysis / Gluconeogenesis Starch and sucrose metabolism Streptomycin biosynthesis	Amino sugar and nucleotide sugar metabolism (from KEGG) Amino sugar and nucleotide sugar metabolism(from KEGG) Butirosin and neomycin biosynthesis (from KEGG) Butirosin and neomycin biosynthesis(from KEGG) Developmental Biology (from REACTOME) GDP-glucose biosynthesis (from BIOCYC) Galactose metabolism (from KEGG) Galactose metabolism(from KEGG) Glucose transport (from REACTOME) Glycolysis (Embde…	http://www.ncbi.nlm.nih.gov/gene/103988
oui	A_52_P536646	2	-6.97139													-2.34256			-2.66093	-1.9679								Dld	Mus musculus dihydrolipoamide dehydrogenase (Dld), mRNA [NM_007861]	13382	dihydrolipoamide dehydrogenase	NM_007861	GO:0051068|GO:0007369|GO:0043159|GO:0050660|GO:0006086|GO:0005739|GO:0019861|GO:0005737|GO:0051287|GO:0043544|GO:0006103|GO:0042391|GO:0006120|GO:0006508|GO:0009106|GO:0016491|GO:0045454|GO:0045252|GO:0048240|GO:0004148|GO:0045254|GO:0055114	NM_007861	Mm,3131					Mm_Glycolysis_and_Gluconeogenesis Mm_Krebs-TCA_Cycle	Citrate cycle (TCA cycle) Glycine, serine and threonine metabolism Glycolysis / Gluconeogenesis Pyruvate metabolism	2-ketoglutarate dehydrogenase complex (from BIOCYC) Branched-chain amino acid catabolism (from REACTOME) Citrate cycle (TCA cycle) (from KEGG) Citrate cycle (TCA cycle)(from KEGG) Citrate cycle, second carbon oxidation, 2-oxoglutarate => oxaloacetate (from KEGG) Citrate cycle, second carbon oxidation, 2-oxoglutarate => oxaloacetate(from KEGG) Citric acid cycle (TCA cycle) (from REACTOME) Fatty Ac…	http://www.ncbi.nlm.nih.gov/gene/13382
oui	A_52_P581435	3	-8.27279														-1.93249	-1.91016	-2.30381	-2.12633								Pdha1	Mus musculus pyruvate dehydrogenase E1 alpha 1 (Pdha1), nuclear gene encoding mitochondrial protein, mRNA [NM_008810]	18597	pyruvate dehydrogenase E1 alpha 1	NM_008810	GO:0005739|GO:0008152|GO:0016624|GO:0016491|GO:0004738|GO:0004739|GO:0045254|GO:0006096|GO:0055114|GO:0043231|GO:0006086	NM_008810	Mm,34775				Shuttle for transfer of acetyl groups from mitochondria to the cytosol	Mm_Acetylcholine_Synthesis Mm_Glycolysis_and_Gluconeogenesis Mm_Krebs-TCA_Cycle	Butanoate metabolism Glycolysis / Gluconeogenesis Pyruvate metabolism Valine, leucine and isoleucine biosynthesis	Acetylcholine Synthesis (from WikiPathways) Butanoate metabolism (from KEGG) Butanoate metabolism(from KEGG) Citrate cycle (TCA cycle) (from KEGG) Citrate cycle (TCA cycle)(from KEGG) Glycolysis / Gluconeogenesis (from KEGG) Glycolysis / Gluconeogenesis(from KEGG) Glycolysis and Gluconeogenesis (from WikiPathways) Metabolic pathways (from KEGG) Metabolism (from REACTOME) Pyruvate metabolism (from…	http://www.ncbi.nlm.nih.gov/gene/18597
oui	A_52_P87141	1	-5.29763	-1.50649				-1.56926																	-2.22189			Hk1	Mus musculus hexokinase 1 (Hk1), nuclear gene encoding mitochondrial protein, transcript variant 2, mRNA [NM_010438]	15275	hexokinase 1	NM_010438	GO:0010359|GO:0005741|GO:0004396|GO:0006096|GO:0005536|GO:0042803|GO:0005829|GO:0005739|GO:0046777|GO:0000166|GO:0018105|GO:0016301|GO:0018107|GO:0016773|GO:0043066|GO:0005975|GO:0018108|GO:0005524|GO:0004340|GO:0016310|GO:0004672|GO:0016020|GO:0005901|GO:0046835|GO:0006468|GO:0016740	NM_010438	Mm.196605					Mm_Glycolysis_and_Gluconeogenesis	Aminosugars metabolism Fructose and mannose metabolism Galactose metabolism Glycolysis / Gluconeogenesis Starch and sucrose metabolism Streptomycin biosynthesis	Amino sugar and nucleotide sugar metabolism (from KEGG) Amino sugar and nucleotide sugar metabolism(from KEGG) Butirosin and neomycin biosynthesis (from KEGG) Butirosin and neomycin biosynthesis(from KEGG) Carbohydrate digestion and absorption (from KEGG) Carbohydrate digestion and absorption(from KEGG) Fructose and mannose metabolism (from KEGG) Fructose and mannose metabolism(from KEGG) GDP-man…	http://www.ncbi.nlm.nih.gov/gene/15275
non significatif	A_51_P106294	0	-1.69385		-1.69385																							Gck	Mus musculus glucokinase (Gck), mRNA [NM_010292]	103988	glucokinase	NM_010292					Mm_Glycolysis_and_Gluconeogenesis	Insulin signaling pathway Maturity onset diabetes of the young Type II diabetes mellitus			Galactose metabolism Glycolysis / Gluconeogenesis Starch and sucrose metabolism Streptomycin biosynthesis
oui	A_51_P125487	2	-1.09182	-1.45259		-1.71598		-1.62106											3.6978									Pgk2	Mus musculus phosphoglycerate kinase 2 (Pgk2), mRNA [NM_031190]	18663	phosphoglycerate kinase 2	NM_031190	GO:0016310|GO:0005737|GO:0004618|GO:0000166|GO:0016301|GO:0005524|GO:0016740|GO:0006096	NM_031190	Mm,717					Mm_Glycolysis_and_Gluconeogenesis	Carbon fixation Glycolysis / Gluconeogenesis	Gluconeogenesis, oxaloacetate => fructose-6P (from KEGG) Gluconeogenesis, oxaloacetate => fructose-6P(from KEGG) Glycolysis (Embden-Meyerhof pathway), glucose => pyruvate (from KEGG) Glycolysis (Embden-Meyerhof pathway), glucose => pyruvate(from KEGG) Glycolysis / Gluconeogenesis (from KEGG) Glycolysis / Gluconeogenesis(from KEGG) Glycolysis and Gluconeogenesis (from WikiPathways) Glycolysis, cor…	http://www.ncbi.nlm.nih.gov/gene/18663
oui	A_51_P130028	2	-7.95686			-2.85218	-2.87774			-1.13864		-1.08831																Eno2	Mus musculus enolase 2, gamma neuronal (Eno2), mRNA [NM_013509]	13807	enolase 2, gamma neuronal	NM_013509	GO:0000287|GO:0046982|GO:0005886|GO:0006094|GO:0005625|GO:0005626|GO:0046872|GO:0042803|GO:0004634|GO:0006096|GO:0016829|GO:0005622|GO:0001917|GO:0005737|GO:0016020|GO:0043025|GO:0043204|GO:0000015|GO:0019717							Mm_Glycolysis_and_Gluconeogenesis	Glycolysis / Gluconeogenesis Phenylalanine, tyrosine and tryptophan biosynthesis	Gluconeogenesis (from REACTOME) Gluconeogenesis, oxaloacetate => fructose-6P (from KEGG) Gluconeogenesis, oxaloacetate => fructose-6P(from KEGG) Glucose metabolism (from REACTOME) Glycolysis (from REACTOME) Glycolysis (Embden-Meyerhof pathway), glucose => pyruvate (from KEGG) Glycolysis (Embden-Meyerhof pathway), glucose => pyruvate(from KEGG) Glycolysis / Gluconeogenesis (from KEGG) Glycolysis /…	http://www.ncbi.nlm.nih.gov/gene/13807
oui	A_51_P175871	2	-2.47142																	-2.47142								Got2	Mus musculus glutamate oxaloacetate transaminase 2, mitochondrial (Got2), nuclear gene encoding mitochondrial protein, mRNA [NM_010325]	14719	glutamate oxaloacetate transaminase 2, mitochondrial	NM_010325	GO:0031406|GO:0006531|GO:0006532|GO:0005886|GO:0043648|GO:0016769|GO:0008483|GO:0005743|GO:0003824|GO:0019551|GO:0042803|GO:0019550|GO:0005739|GO:0005543|GO:0006810|GO:0043204|GO:0004069|GO:0006520|GO:0009058|GO:0009986|GO:0006107|GO:0043234|GO:0016020|GO:0006869|GO:0030170|GO:0019899|GO:0016597|GO:0016740	NM_010325	Mm,230169					Mm_Glycolysis_and_Gluconeogenesis	Alanine and aspartate metabolism Alkaloid biosynthesis I Arginine and proline metabolism Carbon fixation Cysteine metabolism Glutamate metabolism Novobiocin biosynthesis Phenylalanine metabolism Phenylalanine, tyrosine and tryptophan biosynthesis Tyrosine metabolism	Alanine and aspartate metabolism (from WikiPathways) Alanine, aspartate and glutamate metabolism (from KEGG) Alanine, aspartate and glutamate metabolism(from KEGG) Amino acid synthesis and interconversion (transamination) (from REACTOME) Arginine and proline metabolism (from KEGG) Arginine and proline metabolism(from KEGG) Cysteine and methionine metabolism (from KEGG) Cysteine and methionine met…	http://www.ncbi.nlm.nih.gov/gene/14719
oui	A_51_P176042	1	4.13734																		2.23058				1.90676			Pklr	Mus musculus pyruvate kinase liver and red blood cell (Pklr), nuclear gene encoding mitochondrial protein, transcript variant 1, mRNA [NM_013631]	18770	pyruvate kinase liver and red blood cell	NM_013631	GO:0032869|GO:0000287|GO:0009408|GO:0005975|GO:0005625|GO:0030955|GO:0003824|GO:0051591|GO:0005524|GO:0046872|GO:0006096|GO:0005829|GO:0016310|GO:0006754|GO:0010226|GO:0000166|GO:0016301|GO:0033198|GO:0042866|GO:0016740|GO:0004743|GO:0051707	NM_013631	Mm.383180			Insulin signaling pathway Maturity onset diabetes of the young Type II diabetes mellitus		Mm_Glycolysis_and_Gluconeogenesis	Carbon fixation Glycolysis / Gluconeogenesis Purine metabolism Pyruvate metabolism	ChREBP activates metabolic gene expression (from REACTOME) Developmental Biology (from REACTOME) Glucose metabolism (from REACTOME) Glycolysis (from REACTOME) Glycolysis / Gluconeogenesis (from KEGG) Glycolysis / Gluconeogenesis(from KEGG) Glycolysis and Gluconeogenesis (from WikiPathways) Insulin signaling pathway (from KEGG) Insulin signaling pathway(from KEGG) Integration of energy metabolism …	http://www.ncbi.nlm.nih.gov/gene/18770
non significatif	A_51_P184282	0	-2.30561	-1.11113																-1.19448								Dld	Mus musculus dihydrolipoamide dehydrogenase (Dld) mRNA, complete cds, [U73445]	13382	dihydrolipoamide dehydrogenase	U73445	GO:0051068|GO:0007369|GO:0043159|GO:0050660|GO:0006086|GO:0005739|GO:0019861|GO:0005737|GO:0051287|GO:0043544|GO:0006103|GO:0042391|GO:0006120|GO:0006508|GO:0009106|GO:0016491|GO:0045454|GO:0045252|GO:0048240|GO:0004148|GO:0045254|GO:0055114		Mm,3131					Mm_Glycolysis_and_Gluconeogenesis Mm_Krebs-TCA_Cycle	Citrate cycle (TCA cycle) Glycine, serine and threonine metabolism Glycolysis / Gluconeogenesis Pyruvate metabolism
non significatif	A_51_P184284	0	-5.33821														-1.75663	-1.83539	-1.74619									Dld	Mus musculus dihydrolipoamide dehydrogenase (Dld), mRNA [NM_007861]	13382	dihydrolipoamide dehydrogenase	NM_007861	GO:0051068|GO:0007369|GO:0043159|GO:0050660|GO:0006086|GO:0005739|GO:0019861|GO:0005737|GO:0051287|GO:0043544|GO:0006103|GO:0042391|GO:0006120|GO:0006508|GO:0009106|GO:0016491|GO:0045454|GO:0045252|GO:0048240|GO:0004148|GO:0045254|GO:0055114	NM_007861	Mm,3131					Mm_Glycolysis_and_Gluconeogenesis Mm_Krebs-TCA_Cycle	Citrate cycle (TCA cycle) Glycine, serine and threonine metabolism Glycolysis / Gluconeogenesis Pyruvate metabolism
oui	A_51_P242403	1	0																									Ldhc	Mus musculus lactate dehydrogenase C (Ldhc), mRNA [NM_013580]	16833	lactate dehydrogenase C	NM_013580	GO:0005737|GO:0044262|GO:0004459|GO:0005975|GO:0005488|GO:0008152|GO:0016491|GO:0003824|GO:0006096|GO:0055114|GO:0016616	NM_013580	Mm,16563					Mm_Glycolysis_and_Gluconeogenesis	Cysteine metabolism Glycolysis / Gluconeogenesis Propanoate metabolism Pyruvate metabolism	Cysteine and methionine metabolism (from KEGG) Cysteine and methionine metabolism(from KEGG) Glycolysis / Gluconeogenesis (from KEGG) Glycolysis / Gluconeogenesis(from KEGG) Glycolysis and Gluconeogenesis (from WikiPathways) Metabolic pathways (from KEGG) Propanoate metabolism (from KEGG) Propanoate metabolism(from KEGG) Pyruvate metabolism (from KEGG) Pyruvate metabolism(from KEGG) homolactic fe…	http://www.ncbi.nlm.nih.gov/gene/16833
oui	A_51_P321391	3	-8.28215													-2.09333	-1.90934	-1.84693	-2.43256									Pdha1	Mus musculus pyruvate dehydrogenase E1 alpha 1 (Pdha1), nuclear gene encoding mitochondrial protein, mRNA [NM_008810]	18597	pyruvate dehydrogenase E1 alpha 1	NM_008810	GO:0005739|GO:0008152|GO:0016624|GO:0016491|GO:0004738|GO:0004739|GO:0045254|GO:0006096|GO:0055114|GO:0043231|GO:0006086	NM_008810	Mm,34775				Shuttle for transfer of acetyl groups from mitochondria to the cytosol	Mm_Acetylcholine_Synthesis Mm_Glycolysis_and_Gluconeogenesis Mm_Krebs-TCA_Cycle	Butanoate metabolism Glycolysis / Gluconeogenesis Pyruvate metabolism Valine, leucine and isoleucine biosynthesis	Acetylcholine Synthesis (from WikiPathways) Butanoate metabolism (from KEGG) Butanoate metabolism(from KEGG) Citrate cycle (TCA cycle) (from KEGG) Citrate cycle (TCA cycle)(from KEGG) Glycolysis / Gluconeogenesis (from KEGG) Glycolysis / Gluconeogenesis(from KEGG) Glycolysis and Gluconeogenesis (from WikiPathways) Metabolic pathways (from KEGG) Metabolism (from REACTOME) Pyruvate metabolism (from…	http://www.ncbi.nlm.nih.gov/gene/18597
oui	A_51_P364140	2	5.50003	2.00304	1.42766	2.06933																						Ldha	Mus musculus lactate dehydrogenase A (Ldha), transcript variant 1, mRNA [NM_010699]	16828	lactate dehydrogenase A	NM_010699								Mm_Glycolysis_and_Gluconeogenesis	Cysteine metabolism Glycolysis / Gluconeogenesis Propanoate metabolism Pyruvate metabolism	Cysteine and methionine metabolism (from KEGG) Cysteine and methionine metabolism(from KEGG) Glycolysis / Gluconeogenesis (from KEGG) Glycolysis / Gluconeogenesis(from KEGG) Glycolysis and Gluconeogenesis (from WikiPathways) Metabolic pathways (from KEGG) Metabolism (from REACTOME) Propanoate metabolism (from KEGG) Propanoate metabolism(from KEGG) Pyruvate metabolism (from KEGG) Pyruvate metaboli…	http://www.ncbi.nlm.nih.gov/gene/16828
non significatif	A_51_P364146	0	1.32819			1.32819																						Ldha	Mus musculus lactate dehydrogenase A (Ldha), transcript variant 1, mRNA [NM_010699]	16828	lactate dehydrogenase A	NM_010699								Mm_Glycolysis_and_Gluconeogenesis	Cysteine metabolism Glycolysis / Gluconeogenesis Propanoate metabolism Pyruvate metabolism
oui	A_51_P480578	1	-6.89483		-1.2248					-1.27245			-1.28237			-3.11521												Pcx	Mus musculus pyruvate carboxylase (Pcx), nuclear gene encoding mitochondrial protein, transcript variant 2, mRNA [NM_008797]	18563	pyruvate carboxylase	NM_008797	GO:0031406|GO:0008610|GO:0016874|GO:0005743|GO:0006094|GO:0006107|GO:0005625|GO:0003824|GO:0005524|GO:0046872|GO:0005739|GO:0005737|GO:0000166|GO:0006090|GO:0008152|GO:0009374|GO:0004736	NM_008797	Mm,1845				Shuttle for transfer of acetyl groups from mitochondria to the cytosol	Mm_Glycolysis_and_Gluconeogenesis Mm_Krebs-TCA_Cycle	Alanine and aspartate metabolism Citrate cycle (TCA cycle) Pyruvate metabolism	Alanine and aspartate metabolism (from WikiPathways) Citrate cycle (TCA cycle) (from KEGG) Citrate cycle (TCA cycle)(from KEGG) Fatty Acid Biosynthesis (from WikiPathways) Gluconeogenesis (from REACTOME) Glucose metabolism (from REACTOME) Glycolysis and Gluconeogenesis (from WikiPathways) Metabolic pathways (from KEGG) Metabolism (from REACTOME) Metabolism of carbohydrates (from REACTOME) Pyruvat…	http://www.ncbi.nlm.nih.gov/gene/18563
oui	A_51_P519857	1	0																									Pdha2	Mus musculus pyruvate dehydrogenase E1 alpha 2 (Pdha2), mRNA [NM_008811]	18598	pyruvate dehydrogenase E1 alpha 2	NM_008811	GO:0005739|GO:0008152|GO:0016624|GO:0016491|GO:0004739|GO:0045254|GO:0006096|GO:0055114|GO:0043231|GO:0006086	NM_008811	Mm,4223					Mm_Acetylcholine_Synthesis Mm_Glycolysis_and_Gluconeogenesis Mm_Krebs-TCA_Cycle	Butanoate metabolism Glycolysis / Gluconeogenesis Pyruvate metabolism Valine, leucine and isoleucine biosynthesis	Acetylcholine Synthesis (from WikiPathways) Butanoate metabolism (from KEGG) Butanoate metabolism(from KEGG) Citrate cycle (TCA cycle) (from KEGG) Citrate cycle (TCA cycle)(from KEGG) Glycolysis / Gluconeogenesis (from KEGG) Glycolysis / Gluconeogenesis(from KEGG) Glycolysis and Gluconeogenesis (from WikiPathways) Metabolic pathways (from KEGG) Pyruvate metabolism (from KEGG) Pyruvate metabolism(…	http://www.ncbi.nlm.nih.gov/gene/18598
interet	Pathway gene NCBI	base de données		lien pathways	catégorie pathways
prim	PI3K/Akt/mTOR signaling pathway	LIPID MAPS	L	http://www.lipidmaps.org/data/IntegratedPathwaysData/SetupIntegratedPathways.pl?imgsize=730&Mode=BMDMATPS11&DataType=SignalingPathways&PathwayName=PI3K
interet	ProbeName	significatif	somme	Liver-118-10	Liver-118-100	Liver 153-10	Liver 153-100	Liver MIX-10	Liver MIX-100	Colon 118-10	Colon 118-100	Colon 153-10	Colon 153-100	Colon MIX-10	Colon MIX-100	Adipose 118-10	Adipose-118-100	Adipose-153-10	Adipose-153-100	Adipose-MIX-10	Adipose-MIX-100	Muscle 118-10	Muscle-118-100	Muscle 153-10 (ss lame 8683-3)	Muscle-153-100	Muscle-MIX-10	Muscle-MIX-100	GeneSymbol	Description	EntrezGeneID	GeneName	Genbank Accession	Go	RefSeqAccession	UniGeneID	Cellular and Regulatory processes Pathways BIOCARTA	Cellular and Regulatory processes Pathways GENMAPP	Cellular and Regulatory processes Pathways KEGG	Metabolism Pathways BIOCARTA	Metabolism Pathways GENMAPP	Metabolism Pathways KEGG	Pathway gene NCBI	lien entrez gene	remarque source
oui	A_52_P229471	1	2.4563																	2.4563								Vegfa	Mus musculus vascular endothelial growth factor A (Vegfa), transcript variant 3, mRNA [NM_001025257]	22339	vascular endothelial growth factor A	NM_001025257	GO:0005515|GO:0048844|GO:0048593|GO:0005615|GO:0030154|GO:0042803|GO:0007610|GO:0051781|GO:0043129|GO:0048255|GO:0001944|GO:0050679|GO:0046982|GO:0048286|GO:0007275|GO:0001701|GO:0031077|GO:0005604|GO:0048739|GO:0008083|GO:0040007|GO:0042462|GO:0008284|GO:0005886|GO:0008283|GO:0030324|GO:0048514|GO:0042088|GO:0045779|GO:0005737|GO:0001541|GO:0060319|GO:0045944|GO:0030855|GO:0048469|GO:0008201|GO:…	NM_001025257	Mm.282184			Cytokine-cytokine receptor interaction Focal adhesion mTOR signaling pathway VEGF signaling pathway				Bladder cancer (from KEGG) Bladder cancer(from KEGG) Cytokine-cytokine receptor interaction (from KEGG) Cytokine-cytokine receptor interaction(from KEGG) Endochondral Ossification (from WikiPathways) Focal Adhesion (from WikiPathways) Focal adhesion (from KEGG) Focal adhesion(from KEGG) Hemostasis (from REACTOME) Hypertrophy Model (from WikiPathways) Id Signaling Pathway (from WikiPathways) Neuro…	http://www.ncbi.nlm.nih.gov/gene/22339
oui	A_52_P39724	1	2.7077																							2.7077		Braf	Mus musculus Braf transforming gene (Braf), mRNA [NM_139294]	109880	Braf transforming gene	NM_139294	GO:0005515|GO:0005886|GO:0043434|GO:0005634|GO:0051591|GO:0051291|GO:0046872|GO:0005737|GO:0043524|GO:0000166|GO:0000165|GO:0016301|GO:0070374|GO:0019717|GO:0004709|GO:0046982|GO:0023034|GO:0005624|GO:0031434|GO:0005625|GO:0005524|GO:0007165|GO:0004672|GO:0004674|GO:0006468|GO:0005057|GO:0016740	NM_139294	Mm.245513		Mm_Integrin-mediated_cell_adhesion_KEGG Mm_MAPK_Cascade Mm_Regulation_of_Actin_Cytoskeleton_KEGG					ARMS-mediated activation (from REACTOME) Acute myeloid leukemia (from KEGG) Acute myeloid leukemia(from KEGG) B Cell Receptor Signaling Pathway (from WikiPathways) Bladder cancer (from KEGG) Bladder cancer(from KEGG) Chemokine signaling pathway (from KEGG) Chemokine signaling pathway(from KEGG) Chronic myeloid leukemia (from KEGG) Chronic myeloid leukemia(from KEGG) Colorectal cancer (from KEGG) …	http://www.ncbi.nlm.nih.gov/gene/109880
oui	A_52_P586441	1	-3.67438										-1.33154								-2.34284							Pik3r3	Mus musculus phosphatidylinositol 3 kinase, regulatory subunit, polypeptide 3 (p55) (Pik3r3), mRNA [NM_181585]	18710	phosphatidylinositol 3 kinase, regulatory subunit, polypeptide 3 (p55)	NM_181585	GO:0008286|GO:0005515|GO:0042325|GO:0016310|GO:0050790|GO:0046935|GO:0035014|GO:0016301|GO:0005942	NM_181585	Mm.253819		Mm_Regulation_of_Actin_Cytoskeleton_KEGG	Apoptosis B cell receptor signaling pathway Fc epsilon RI signaling pathway Focal adhesion Insulin signaling pathway Jak-STAT signaling pathway Leukocyte transendothelial migration mTOR signaling pathway Natural killer cell mediated cytotoxicity Phosphatidylinositol signaling system Regulation of actin cytoskeleton T cell receptor signaling pathway Toll-like receptor signaling pathway Type II dia…				Acute myeloid leukemia (from KEGG) Acute myeloid leukemia(from KEGG) Adaptive Immune System (from REACTOME) Aldosterone-regulated sodium reabsorption (from KEGG) Aldosterone-regulated sodium reabsorption(from KEGG) Alpha6-Beta4 Integrin Signaling Pathway (from WikiPathways) Amoebiasis (from KEGG) Amoebiasis(from KEGG) Apoptosis (from KEGG) Apoptosis(from KEGG) Apoptosis signaling pathway (from LI…	http://www.ncbi.nlm.nih.gov/gene/18710
oui	A_52_P595117	1	0																									Braf	Mus musculus Braf transforming gene (Braf), mRNA [NM_139294]	109880	Braf transforming gene	NM_139294	GO:0005515|GO:0005886|GO:0043434|GO:0005634|GO:0051591|GO:0051291|GO:0046872|GO:0005737|GO:0043524|GO:0000166|GO:0000165|GO:0016301|GO:0070374|GO:0019717|GO:0004709|GO:0046982|GO:0023034|GO:0005624|GO:0031434|GO:0005625|GO:0005524|GO:0007165|GO:0004672|GO:0004674|GO:0006468|GO:0005057|GO:0016740	NM_139294	Mm,245513		Mm_Integrin-mediated_cell_adhesion_KEGG Mm_MAPK_Cascade Mm_Regulation_of_Actin_Cytoskeleton_KEGG					ARMS-mediated activation (from REACTOME) Acute myeloid leukemia (from KEGG) Acute myeloid leukemia(from KEGG) B Cell Receptor Signaling Pathway (from WikiPathways) Bladder cancer (from KEGG) Bladder cancer(from KEGG) Chemokine signaling pathway (from KEGG) Chemokine signaling pathway(from KEGG) Chronic myeloid leukemia (from KEGG) Chronic myeloid leukemia(from KEGG) Colorectal cancer (from KEGG) …	http://www.ncbi.nlm.nih.gov/gene/109880
oui	A_52_P630877	1	11.4971																		1.92861		2.12777	1.98926	1.92767	1.86023	1.6636	Ulk1	Mus musculus Unc-51 like kinase 1 (C. elegans) (Ulk1), mRNA [NM_009469]	22241	Unc-51 like kinase 1 (C. elegans)	NM_009469	GO:0005515|GO:0043005|GO:0031102|GO:0007265|GO:0048675|GO:0007409|GO:0031175|GO:0048671|GO:0021707|GO:0031623|GO:0005737|GO:0046777|GO:0000166|GO:0016301|GO:0043025|GO:0030659|GO:0021933|GO:0051386|GO:0006914|GO:0005624|GO:0005524|GO:0007165|GO:0004672|GO:0004674|GO:0006468|GO:0016740	NM_009469	Mm.271898			mTOR signaling pathway Regulation of autophagy				PI3K/Akt/mTOR signaling pathway (from LIPID MAPS) Regulation of autophagy (from KEGG) Regulation of autophagy(from KEGG) Senescence and Autophagy (from WikiPathways) mTOR signaling pathway (from KEGG) mTOR signaling pathway(from KEGG)	http://www.ncbi.nlm.nih.gov/gene/22241
oui	A_52_P630883	1	13.134										1.33706								1.95481		2.14947	1.91156	1.99258	1.89555	1.89296	Ulk1	Mus musculus Unc-51 like kinase 1 (C. elegans) (Ulk1), mRNA [NM_009469]	22241	Unc-51 like kinase 1 (C. elegans)	NM_009469	GO:0005515|GO:0043005|GO:0031102|GO:0007265|GO:0048675|GO:0007409|GO:0031175|GO:0048671|GO:0021707|GO:0031623|GO:0005737|GO:0046777|GO:0000166|GO:0016301|GO:0043025|GO:0030659|GO:0021933|GO:0051386|GO:0006914|GO:0005624|GO:0005524|GO:0007165|GO:0004672|GO:0004674|GO:0006468|GO:0016740	NM_009469	Mm.271898			mTOR signaling pathway Regulation of autophagy				PI3K/Akt/mTOR signaling pathway (from LIPID MAPS) Regulation of autophagy (from KEGG) Regulation of autophagy(from KEGG) Senescence and Autophagy (from WikiPathways) mTOR signaling pathway (from KEGG) mTOR signaling pathway(from KEGG)	http://www.ncbi.nlm.nih.gov/gene/22241
oui	A_52_P638895	1	5.77293																	2.44133						1.52484	1.80675	Vegfa	Mus musculus vascular endothelial growth factor A (Vegfa), transcript variant 1, mRNA [NM_001025250]	22339	vascular endothelial growth factor A	NM_001025250	GO:0005515|GO:0048844|GO:0048593|GO:0005615|GO:0030154|GO:0042803|GO:0007610|GO:0051781|GO:0043129|GO:0048255|GO:0001944|GO:0050679|GO:0046982|GO:0048286|GO:0007275|GO:0001701|GO:0031077|GO:0005604|GO:0048739|GO:0008083|GO:0040007|GO:0042462|GO:0008284|GO:0005886|GO:0008283|GO:0030324|GO:0048514|GO:0042088|GO:0045779|GO:0005737|GO:0001541|GO:0060319|GO:0045944|GO:0030855|GO:0048469|GO:0008201|GO:…	NM_001025250	Mm.282184			Cytokine-cytokine receptor interaction Focal adhesion mTOR signaling pathway VEGF signaling pathway				Bladder cancer (from KEGG) Bladder cancer(from KEGG) Cytokine-cytokine receptor interaction (from KEGG) Cytokine-cytokine receptor interaction(from KEGG) Endochondral Ossification (from WikiPathways) Focal Adhesion (from WikiPathways) Focal adhesion (from KEGG) Focal adhesion(from KEGG) Hemostasis (from REACTOME) Hypertrophy Model (from WikiPathways) Id Signaling Pathway (from WikiPathways) Neuro…	http://www.ncbi.nlm.nih.gov/gene/22339
oui	A_51_P142320	1	2.49823																							2.49823		Pik3cd	Mus musculus phosphatidylinositol 3-kinase catalytic subunit p110 delta mRNA, complete cds. [U86587]	18707	phosphatidylinositol 3-kinase catalytic delta polypeptide	U86587	GO:0001782|GO:0048015|GO:0005524|GO:0046854|GO:0007165|GO:0042113|GO:0000166|GO:0046934|GO:0005488|GO:0016301|GO:0016303|GO:0016773|GO:0005942|GO:0004428|GO:0007166|GO:0016740		Mm.229108							Acute myeloid leukemia (from KEGG) Acute myeloid leukemia(from KEGG) Aldosterone-regulated sodium reabsorption (from KEGG) Aldosterone-regulated sodium reabsorption(from KEGG) Aldosterone-regulated sodium reabsorption, conserved biosystem Sodium transport across the tight epithelia of Na+ reabsorbing tissues such as the distal part of the kidney nephron and colon is the major factor determining t…	http://www.ncbi.nlm.nih.gov/gene/18707
oui	A_51_P212782	2	0.125136	2.28121				-2.15607																				Il1b	Mus musculus interleukin 1 beta (Il1b), mRNA [NM_008361]	16176	interleukin 1 beta	NM_008361				IL 5 Signaling Pathway Msp/Ron Receptor Signaling Pathway NFkB activation by Nontypeable Hemophilus influenzae Signal transduction through IL1R	Mm_Inflammatory_Response_Pathway Mm_Smooth_muscle_contraction	Apoptosis Cytokine-cytokine receptor interaction Hematopoietic cell lineage MAPK signaling pathway Toll-like receptor signaling pathway Type I diabetes mellitus				African trypanosomiasis (from KEGG) African trypanosomiasis(from KEGG) Alzheimer's disease (from KEGG) Alzheimer's disease(from KEGG) Amoebiasis (from KEGG) Amoebiasis(from KEGG) Apoptosis (from KEGG) Apoptosis(from KEGG) Chagas disease (American trypanosomiasis) (from KEGG) Chagas disease (American trypanosomiasis)(from KEGG) Cytokine-cytokine receptor interaction (from KEGG) Cytokine-cytokine r…	http://www.ncbi.nlm.nih.gov/gene/16176
oui	A_51_P217218	2	5.55069																				2.91656		2.63413			Il6	Mus musculus interleukin 6 (Il6), mRNA [NM_031168]	16193	interleukin 6	NM_031168	GO:0005515|GO:0005138|GO:0001781|GO:0008285|GO:0033160|GO:0008360|GO:0050731|GO:0045188|GO:0050710|GO:0051971|GO:0005615|GO:0046716|GO:0045429|GO:0046888|GO:0006955|GO:0033138|GO:0060664|GO:0045944|GO:0042127|GO:0045079|GO:0070374|GO:0070102|GO:0043154|GO:0043526|GO:0070091|GO:0045630|GO:0050679|GO:0045721|GO:0045740|GO:0005102|GO:0042832|GO:0005576|GO:0042981|GO:0006953|GO:0005125|GO:0046427|GO:…	NM_031168	Mm.1019	Signal transduction through IL1R Cytokines and Inflammatory Response Cytokine Network Regulation of hematopoiesis by cytokines IL 6 signaling pathway Role of ERBB2 in Signal Transduction and Oncology Erythrocyte Differentiation Pathway IL 17 Signaling Pathway IL 5 Signaling Pathway IL-10 Anti-inflammatory Signaling Pathway	Mm_Inflammatory_Response_Pathway Mm_Smooth_muscle_contraction	Cytokine-cytokine receptor interaction Hematopoietic cell lineage Jak-STAT signaling pathway Toll-like receptor signaling pathway				Adipogenesis (from WikiPathways) African trypanosomiasis (from KEGG) African trypanosomiasis(from KEGG) Amoebiasis (from KEGG) Amoebiasis(from KEGG) Androgen Receptor Signaling Pathway (from WikiPathways) Chagas disease (American trypanosomiasis) (from KEGG) Chagas disease (American trypanosomiasis)(from KEGG) Cytokine-cytokine receptor interaction (from KEGG) Cytokine-cytokine receptor interacti…	http://www.ncbi.nlm.nih.gov/gene/16193
oui	A_51_P261428	2	-2.5021																-2.5021									Pdcd4	Mus musculus mRNA for Topoisomerase-inhibitor suppressed, complete cds, [D86344]	18569	programmed cell death 4	D86344	GO:0005515|GO:0005737|GO:0003723|GO:0006915|GO:0005634		Mm,1605							PI3K/Akt/mTOR signaling pathway (from LIPID MAPS)	http://www.ncbi.nlm.nih.gov/gene/18569
oui	A_51_P440315	1	-0.352115		1.50615		1.42317									-3.28143												Gys2	Mus musculus glycogen synthase 2 (Gys2), mRNA [NM_145572]	232493	glycogen synthase 2	NM_145572	GO:0016757|GO:0005978|GO:0005977|GO:0043265|GO:0005625|GO:0005626|GO:0004373|GO:0005536|GO:0005829|GO:0009749|GO:0005737|GO:0030864|GO:0005856|GO:0005938|GO:0016740	NM_145572	Mm,275975			Insulin signaling pathway			Starch and sucrose metabolism	Glucose metabolism (from REACTOME) Glycogen Metabolism (from WikiPathways) Glycogen synthesis (from REACTOME) Insulin Signaling (from WikiPathways) Insulin signaling pathway (from KEGG) Insulin signaling pathway(from KEGG) Metabolism (from REACTOME) Metabolism of carbohydrates (from REACTOME) PI3K/Akt/mTOR signaling pathway (from LIPID MAPS) Starch and sucrose metabolism (from KEGG) Starch and su…	http://www.ncbi.nlm.nih.gov/gene/232493
interet	Pathway gene NCBI	base de données		lien pathways	catégorie pathways
prim	PPAR (Peroxisome proliferator-activated receptor) signaling pathway	LIPID MAPS	L	http://www.lipidmaps.org/data/IntegratedPathwaysData/SetupIntegratedPathways.pl?imgsize=730&Mode=BMDMATPS11&DataType=SignalingPathways&PathwayName=PPAR
interet	ProbeName	significatif	somme	Liver-118-10	Liver-118-100	Liver 153-10	Liver 153-100	Liver MIX-10	Liver MIX-100	Colon 118-10	Colon 118-100	Colon 153-10	Colon 153-100	Colon MIX-10	Colon MIX-100	Adipose 118-10	Adipose-118-100	Adipose-153-10	Adipose-153-100	Adipose-MIX-10	Adipose-MIX-100	Muscle 118-10	Muscle-118-100	Muscle 153-10 (ss lame 8683-3)	Muscle-153-100	Muscle-MIX-10	Muscle-MIX-100	GeneSymbol	Description	EntrezGeneID	GeneName	Genbank Accession	Go	RefSeqAccession	UniGeneID	Cellular and Regulatory processes Pathways BIOCARTA	Cellular and Regulatory processes Pathways GENMAPP	Cellular and Regulatory processes Pathways KEGG	Metabolism Pathways BIOCARTA	Metabolism Pathways GENMAPP	Metabolism Pathways KEGG	Pathway gene NCBI	lien entrez gene	remarque source
oui	A_51_P496432	1	1.88175													-2.10852					1.41516					1.33994	1.23517	Acsl1	Mus musculus acyl-CoA synthetase long-chain family member 1 (Acsl1), mRNA [NM_007981]	14081	acyl-CoA synthetase long-chain family member 1	NM_007981	GO:0006629|GO:0005792|GO:0010033|GO:0005886|GO:0005783|GO:0042178|GO:0016874|GO:0005625|GO:0005741|GO:0043758|GO:0003824|GO:0005524|GO:0004467|GO:0005739|GO:0016020|GO:0000166|GO:0008152|GO:0006631|GO:0006641|GO:0016021|GO:0015908|GO:0005778|GO:0005777	NM_007981	Mm,210323			Adipocytokine signaling pathway		Mm_Mitochondrial_fatty_acid_betaoxidation	Fatty acid metabolism	2-oxobutyrate degradation (from BIOCYC) Adipocytokine signaling pathway (from KEGG) Adipocytokine signaling pathway(from KEGG) Fatty Acid Beta Oxidation (from WikiPathways) Fatty Acid Biosynthesis (from WikiPathways) Fatty Acyl-CoA Biosynthesis (from REACTOME) Fatty acid metabolism (from KEGG) Fatty acid metabolism(from KEGG) Fatty acid, triacylglycerol, and ketone body metabolism (from REACTOME)…	http://www.ncbi.nlm.nih.gov/gene/14081
oui	A_52_P257812	1	-0.713659													-2.23936											1.5257	Lpl	Mus musculus lipoprotein lipase (Lpl), mRNA [NM_008509]	16956	lipoprotein lipase	NM_008509	GO:0006629|GO:0004806|GO:0005886|GO:0010744|GO:0042627|GO:0031225|GO:0003824|GO:0004465|GO:0005615|GO:0034361|GO:0031012|GO:0016042|GO:0016020|GO:0016787|GO:0019432|GO:0019433|GO:0008201|GO:0017129	NM_008509	Mm,1514	Role of PPAR-gamma Coactivators in Obesity and Thermogenesis		Alzheimer's disease	Visceral Fat Deposits and the Metabolic Syndrome	Mm_Statin_Pathway_PharmGKB	Glycerolipid metabolism	Adipogenesis (from WikiPathways) Alzheimer's disease (from KEGG) Alzheimer's disease(from KEGG) Chylomicron-mediated lipid transport (from REACTOME) Fatty Acid Beta Oxidation (from WikiPathways) Glycerolipid metabolism (from KEGG) Glycerolipid metabolism(from KEGG) Lipid digestion, mobilization, and transport (from REACTOME) Lipoprotein metabolism (from REACTOME) Metabolism (from REACTOME) Metabo…	http://www.ncbi.nlm.nih.gov/gene/16956
oui	A_52_P403405	1	-0.837458								-2.39014										1.55268							Aqp7	Mus musculus aquaporin 7 (Aqp7), mRNA [NM_007473]	11832	aquaporin 7	NM_007473	GO:0005215|GO:0005886|GO:0031526|GO:0070295|GO:0055085|GO:0015840|GO:0046930|GO:0005737|GO:0016020|GO:0005887|GO:0030529|GO:0015250|GO:0015793|GO:0006810|GO:0015265|GO:0015288|GO:0016021|GO:0006833|GO:0015254	NM_007473	Mm.8728							Aquaporin-mediated transport (from REACTOME) PPAR (Peroxisome proliferator-activated receptor) signaling pathway (from LIPID MAPS) PPAR signaling pathway (from KEGG) PPAR signaling pathway(from KEGG) Transmembrane transport of small molecules (from REACTOME) Transport of Glycerol from Adipocytes to the Liver by Aquaporins (from REACTOME)	http://www.ncbi.nlm.nih.gov/gene/11832
oui	A_52_P682382	1	-9.67533							-1.593	-1.82384					-2.89505										-1.74321	-1.62023	Scd1	Mus musculus stearoyl-Coenzyme A desaturase 1 (Scd1), mRNA [NM_009127]	20249	stearoyl-Coenzyme A desaturase 1	NM_009127	GO:0006629|GO:0005792|GO:0008610|GO:0005506|GO:0050830|GO:0005783|GO:0004768|GO:0010873|GO:0050872|GO:0016020|GO:0050873|GO:0016491|GO:0006633|GO:0016021|GO:0034435|GO:0044130|GO:0016717|GO:0055114	NM_009127	Mm,267377							Adipogenesis (from WikiPathways) Biosynthesis of unsaturated fatty acids (from KEGG) Biosynthesis of unsaturated fatty acids(from KEGG) Fatty Acid Biosynthesis (from WikiPathways) PPAR (Peroxisome proliferator-activated receptor) signaling pathway (from LIPID MAPS) PPAR signaling pathway (from KEGG) PPAR signaling pathway(from KEGG)	http://www.ncbi.nlm.nih.gov/gene/20249
oui	A_52_P84027	1	-2.12548																							-2.12548		Cyp7a1	Mus musculus cytochrome P450, family 7, subfamily a, polypeptide 1 (Cyp7a1), mRNA [NM_007824]	13122	cytochrome P450, family 7, subfamily a, polypeptide 1	NM_007824	GO:0042632|GO:0006629|GO:0005792|GO:0006707|GO:0005506|GO:0005783|GO:0006699|GO:0009055|GO:0070859|GO:0046872|GO:0004497|GO:0071397|GO:0016020|GO:0070857|GO:0016491|GO:0008123|GO:0008202|GO:0055114|GO:0020037|GO:0008203	NM_007824	Mm.57029	Nuclear Receptors in Lipid Metabolism and Toxicity			FXR and LXR Regulation of Cholesterol Metabolism	Mm_Statin_Pathway_PharmGKB	Bile acid biosynthesis	Bile acid and bile salt metabolism (from REACTOME) Bile secretion (from KEGG) Bile secretion(from KEGG) Biological oxidations (from REACTOME) Cytochrome P450 - arranged by substrate type (from REACTOME) Endogenous sterols (from REACTOME) Metabolic pathways (from KEGG) Metabolism (from REACTOME) Metabolism of lipids and lipoproteins (from REACTOME) Nuclear receptors in lipid metabolism and toxicit…	http://www.ncbi.nlm.nih.gov/gene/13122
oui	A_51_P194658	1	0																									Gk2	Mus musculus glycerol kinase 2 (Gk2), mRNA [NM_010294]	14626	glycerol kinase 2	NM_010294	GO:0004370|GO:0005975|GO:0005741|GO:0006072|GO:0005524|GO:0006071|GO:0005739|GO:0016310|GO:0005737|GO:0000166|GO:0016020|GO:0016301|GO:0016773|GO:0016740	NM_010294	Mm,61206						Glycerolipid metabolism	Fatty Acid Beta Oxidation (from WikiPathways) Glycerolipid metabolism (from KEGG) Glycerolipid metabolism(from KEGG) Metabolic pathways (from KEGG) PPAR (Peroxisome proliferator-activated receptor) signaling pathway (from LIPID MAPS) PPAR signaling pathway (from KEGG) PPAR signaling pathway(from KEGG) Triacylglyceride Synthesis (from WikiPathways)	http://www.ncbi.nlm.nih.gov/gene/14626
oui	A_51_P244497	2	-6.59354													-2.40736										-2.30318	-1.883	Plin1	Mus musculus perilipin 1 (Plin1), transcript variant 1, mRNA [NM_175640]	103968	perilipin 1	NM_175640	GO:0016042|GO:0006629|GO:0005811|GO:0005515	NM_175640	Mm,254917							Adipogenesis (from WikiPathways) Hormone-sensitive lipase (HSL)-mediated triacylglycerol hydrolysis (from REACTOME) Lipid digestion, mobilization, and transport (from REACTOME) Metabolism (from REACTOME) Metabolism of lipids and lipoproteins (from REACTOME) PPAR (Peroxisome proliferator-activated receptor) signaling pathway (from LIPID MAPS) PPAR signaling pathway (from KEGG) PPAR signaling pathw…	http://www.ncbi.nlm.nih.gov/gene/103968
oui	A_51_P266861	2	-8.8165					-1.31122								-4.14255			-3.36272									Me1	Mus musculus malic enzyme 1, NADP(+)-dependent, cytosolic (Me1), mRNA [NM_008615]	17436	malic enzyme 1, NADP(+)-dependent, cytosolic	NM_008615	GO:0050661|GO:0004470|GO:0004473|GO:0006108|GO:0004471|GO:0005625|GO:0003824|GO:0046872|GO:0016616|GO:0005829|GO:0005739|GO:0005737|GO:0051287|GO:0005488|GO:0008152|GO:0016491|GO:0009725|GO:0055114	NM_008615	Mm,148155				sous le nom Mod1 Shuttle for transfer of acetyl groups from mitochondria to the cytosol		sous le nom Mod1 Carbon fixation Pyruvate metabolism	Metabolic pathways (from KEGG) PPAR (Peroxisome proliferator-activated receptor) signaling pathway (from LIPID MAPS) PPAR signaling pathway (from KEGG) PPAR signaling pathway(from KEGG) Pyruvate metabolism (from KEGG) Pyruvate metabolism(from KEGG) gluconeogenesis (from BIOCYC) superpathway of glyoxylate cycle (from BIOCYC)	http://www.ncbi.nlm.nih.gov/gene/17436
oui	A_51_P292097	2	9.62592																		1.97935		2.02531		2.16107	1.78619	1.67401	Ubc	Mus musculus ubiquitin C (Ubc), mRNA [NM_019639]	22190	ubiquitin C	NM_019639		NM_019639	Mm.331		Mm_Proteasome_Degradation					Circadian Clock (from REACTOME) DNA Replication (from WikiPathways) PPAR (Peroxisome proliferator-activated receptor) signaling pathway (from LIPID MAPS) PPAR signaling pathway (from KEGG) PPAR signaling pathway(from KEGG) Proteasome Degradation (from WikiPathways)	http://www.ncbi.nlm.nih.gov/gene/22190
oui	A_51_P378063	1	1.87941									-2.09216									1.477				1.21697		1.27759	Aqp7	Mus musculus mRNA for aquaporin 7, complete cds. [AB010100]	11832	aquaporin 7	AB010100	GO:0005215|GO:0005886|GO:0031526|GO:0070295|GO:0055085|GO:0015840|GO:0046930|GO:0005737|GO:0016020|GO:0005887|GO:0030529|GO:0015250|GO:0015793|GO:0006810|GO:0015265|GO:0015288|GO:0016021|GO:0006833|GO:0015254		Mm.8728							Aquaporin-mediated transport (from REACTOME) PPAR (Peroxisome proliferator-activated receptor) signaling pathway (from LIPID MAPS) PPAR signaling pathway (from KEGG) PPAR signaling pathway(from KEGG) Transmembrane transport of small molecules (from REACTOME) Transport of Glycerol from Adipocytes to the Liver by Aquaporins (from REACTOME)	http://www.ncbi.nlm.nih.gov/gene/11832
interet	Pathway gene NCBI	base de données		lien pathways	catégorie pathways
prim	TLR4 (Toll-like receptor 4) signaling pathway	LIPID MAPS	L	http://www.lipidmaps.org/data/IntegratedPathwaysData/SetupIntegratedPathways.pl?imgsize=730&Mode=BMDMATPS11&DataType=SignalingPathways&PathwayName=TLR4
interet	ProbeName	significatif	somme	Liver-118-10	Liver-118-100	Liver 153-10	Liver 153-100	Liver MIX-10	Liver MIX-100	Colon 118-10	Colon 118-100	Colon 153-10	Colon 153-100	Colon MIX-10	Colon MIX-100	Adipose 118-10	Adipose-118-100	Adipose-153-10	Adipose-153-100	Adipose-MIX-10	Adipose-MIX-100	Muscle 118-10	Muscle-118-100	Muscle 153-10 (ss lame 8683-3)	Muscle-153-100	Muscle-MIX-10	Muscle-MIX-100	GeneSymbol	Description	EntrezGeneID	GeneName	Genbank Accession	Go	RefSeqAccession	UniGeneID	Cellular and Regulatory processes Pathways BIOCARTA	Cellular and Regulatory processes Pathways GENMAPP	Cellular and Regulatory processes Pathways KEGG	Metabolism Pathways BIOCARTA	Metabolism Pathways GENMAPP	Metabolism Pathways KEGG	Pathway gene NCBI	lien entrez gene	remarque source
oui	A_52_P166266	1	-0.474791																		-2.13854				1.66375			Irak4	Mus musculus interleukin-1 receptor-associated kinase 4 (Irak4), mRNA [NM_029926]	266632	interleukin-1 receptor-associated kinase 4	NM_029926	GO:0005515|GO:0005149|GO:0000287|GO:0019221|GO:0007254|GO:0001816|GO:0048661|GO:0005524|GO:0007165|GO:0004672|GO:0000166|GO:0004674|GO:0016301|GO:0045944|GO:0006468|GO:0016740	NM_029926	Mm.422858			Apoptosis Toll-like receptor signaling pathway				Apoptosis (from KEGG) Apoptosis(from KEGG) Apoptosis signaling pathway (from LIPID MAPS) Chagas disease (American trypanosomiasis) (from KEGG) Chagas disease (American trypanosomiasis)(from KEGG) IL-1 Signaling Pathway (from WikiPathways) Immune System (from REACTOME) Influenza A (from KEGG) Influenza A(from KEGG) Innate Immune System (from REACTOME) Leishmaniasis (from KEGG) Leishmaniasis(from K…	http://www.ncbi.nlm.nih.gov/gene/266632
oui	A_52_P262219	1	2.66098	2.22479		1.73299																		-1.2968				Fos	Mus musculus FBJ osteosarcoma oncogene (Fos), mRNA [NM_010234]	14281	FBJ osteosarcoma oncogene	NM_010234	GO:0005667|GO:0006355|GO:0003700|GO:0046982|GO:0006366|GO:0042493|GO:0005624|GO:0005634|GO:0003677|GO:0007399|GO:0043565|GO:0051789|GO:0003690|GO:0045944|GO:0031668|GO:0046983|GO:0019717	NM_010234	Mm.246513	1 B Cell Survival Pathway BCR Signaling Pathway Cadmium induces DNA synthesis and proliferation in macrophages EGF Signaling Pathway EPO Signaling Pathway Fc Epsilon Receptor I Signaling in Mast Cells IGF-1 Signaling Pathway IL 2 signaling pathway IL 3 signaling pathway IL 6 signaling pathway IL-2 Receptor Beta Chain in T cell Activation Inhibition of Cellular Proliferation by Gleevec Insulin Sig…	Mm_Smooth_muscle_contraction Mm_TGF_Beta_Signaling_Pathway	B cell receptor signaling pathway MAPK signaling pathway T cell receptor signaling pathway Toll-like receptor signaling pathway				Activated TLR4 signalling (from REACTOME) Activation of the AP-1 family of transcription factors (from REACTOME) B cell receptor signaling pathway (from KEGG) B cell receptor signaling pathway(from KEGG) Chagas disease (American trypanosomiasis) (from KEGG) Chagas disease (American trypanosomiasis)(from KEGG) Cholinergic synapse (from KEGG) Colorectal cancer (from KEGG) Colorectal cancer(from KEG…	http://www.ncbi.nlm.nih.gov/gene/14281
oui	A_52_P299915	1	-4.75231	-1.80648	-2.94583																							Map2k6	Mus musculus mitogen-activated protein kinase kinase 6 (Map2k6), mRNA [NM_011943]	26399	mitogen-activated protein kinase kinase 6	NM_011943				1 Control of skeletal myogenesis by HDAC & calcium/calmodulin-dependent kinase (CaMK) fMLP induced chemokine gene expression in HMC-1 cells Human Cytomegalovirus and Map Kinase Pathways IL12 and Stat4 Dependent Signaling Pathway in Th1 Development Keratinocyte Differentiation NFkB activation by Nontypeable Hemophilus influenzae p38 MAPK Signaling Pathway Signal transduction through IL1R TNF/Stres…	Mm_Integrin-mediated_cell_adhesion_KEGG Mm_MAPK_Cascade	Fc epsilon RI signaling pathway MAPK signaling pathway Toll-like receptor signaling pathway				Activated TLR4 signalling (from REACTOME) Amyotrophic lateral sclerosis (ALS) (from KEGG) Amyotrophic lateral sclerosis (ALS)(from KEGG) ESC Pluripotency Pathways (from WikiPathways) Fc epsilon RI signaling pathway (from KEGG) Fc epsilon RI signaling pathway(from KEGG) Focal Adhesion (from WikiPathways) GnRH signaling pathway (from KEGG) GnRH signaling pathway(from KEGG) IL-6 signaling Pathway (f…	http://www.ncbi.nlm.nih.gov/gene/26399
oui	A_51_P212782	2	0.125136	2.28121				-2.15607																				Il1b	Mus musculus interleukin 1 beta (Il1b), mRNA [NM_008361]	16176	interleukin 1 beta	NM_008361				IL 5 Signaling Pathway Msp/Ron Receptor Signaling Pathway NFkB activation by Nontypeable Hemophilus influenzae Signal transduction through IL1R	Mm_Inflammatory_Response_Pathway Mm_Smooth_muscle_contraction	Apoptosis Cytokine-cytokine receptor interaction Hematopoietic cell lineage MAPK signaling pathway Toll-like receptor signaling pathway Type I diabetes mellitus				African trypanosomiasis (from KEGG) African trypanosomiasis(from KEGG) Alzheimer's disease (from KEGG) Alzheimer's disease(from KEGG) Amoebiasis (from KEGG) Amoebiasis(from KEGG) Apoptosis (from KEGG) Apoptosis(from KEGG) Chagas disease (American trypanosomiasis) (from KEGG) Chagas disease (American trypanosomiasis)(from KEGG) Cytokine-cytokine receptor interaction (from KEGG) Cytokine-cytokine r…	http://www.ncbi.nlm.nih.gov/gene/16176
oui	A_51_P217218	2	5.55069																				2.91656		2.63413			Il6	Mus musculus interleukin 6 (Il6), mRNA [NM_031168]	16193	interleukin 6	NM_031168	GO:0005515|GO:0005138|GO:0001781|GO:0008285|GO:0033160|GO:0008360|GO:0050731|GO:0045188|GO:0050710|GO:0051971|GO:0005615|GO:0046716|GO:0045429|GO:0046888|GO:0006955|GO:0033138|GO:0060664|GO:0045944|GO:0042127|GO:0045079|GO:0070374|GO:0070102|GO:0043154|GO:0043526|GO:0070091|GO:0045630|GO:0050679|GO:0045721|GO:0045740|GO:0005102|GO:0042832|GO:0005576|GO:0042981|GO:0006953|GO:0005125|GO:0046427|GO:…	NM_031168	Mm.1019	Signal transduction through IL1R Cytokines and Inflammatory Response Cytokine Network Regulation of hematopoiesis by cytokines IL 6 signaling pathway Role of ERBB2 in Signal Transduction and Oncology Erythrocyte Differentiation Pathway IL 17 Signaling Pathway IL 5 Signaling Pathway IL-10 Anti-inflammatory Signaling Pathway	Mm_Inflammatory_Response_Pathway Mm_Smooth_muscle_contraction	Cytokine-cytokine receptor interaction Hematopoietic cell lineage Jak-STAT signaling pathway Toll-like receptor signaling pathway				Adipogenesis (from WikiPathways) African trypanosomiasis (from KEGG) African trypanosomiasis(from KEGG) Amoebiasis (from KEGG) Amoebiasis(from KEGG) Androgen Receptor Signaling Pathway (from WikiPathways) Chagas disease (American trypanosomiasis) (from KEGG) Chagas disease (American trypanosomiasis)(from KEGG) Cytokine-cytokine receptor interaction (from KEGG) Cytokine-cytokine receptor interacti…	http://www.ncbi.nlm.nih.gov/gene/16193
oui	A_51_P254855	1	-1.33457	-1.33457																								Ptgs2	Mus musculus prostaglandin-endoperoxide synthase 2 (Ptgs2), mRNA [NM_011198]	19225	prostaglandin-endoperoxide synthase 2	NM_011198	GO:0008285|GO:0042640|GO:0005783|GO:0005634|GO:0030282|GO:0046872|GO:0071636|GO:0045429|GO:0008289|GO:0046697|GO:0005737|GO:0031915|GO:0006954|GO:0004601|GO:0045907|GO:0001516|GO:0045987|GO:0042127|GO:0032496|GO:0090050|GO:0051926|GO:0007613|GO:0006633|GO:0034097|GO:0006979|GO:0005792|GO:0008610|GO:0043065|GO:0007566|GO:0051968|GO:0004666|GO:0090271|GO:0048661|GO:0010575|GO:0043234|GO:0016020|GO:…	NM_011198	Mm.292547	Eicosanoid Metabolism Mechanism of Acetaminophen Activity and Toxicity				Mm_Eicosanoid_Synthesis Mm_Prostaglandin_synthesis_regulation	Arachidonic acid metabolism	Arachidonic acid metabolism (from KEGG) Arachidonic acid metabolism(from KEGG) Arachidonic acid metabolism pathway (from LIPID MAPS) Arachidonic acid metabolism via COX (Cyclooxygenase) pathway (from LIPID MAPS) Biological oxidations (from REACTOME) COX reactions (from REACTOME) Eicosanoid Synthesis (from WikiPathways) Leishmaniasis (from KEGG) Leishmaniasis(from KEGG) Metabolic pathways (from KE…	http://www.ncbi.nlm.nih.gov/gene/19225
oui	A_51_P358765	2	-7.06326													-2.88137						-2.46662					-1.71528	Spp1	Mus musculus secreted phosphoprotein 1 (Spp1), mRNA [NM_009263]	20750	secreted phosphoprotein 1	NM_009263	GO:0048471|GO:0010033|GO:0010811|GO:0031988|GO:0050840|GO:0045177|GO:0005576|GO:0006916|GO:0042995|GO:0048545|GO:0005125|GO:0005615|GO:0031214|GO:0001649|GO:0005737|GO:0001503|GO:0045780|GO:0007155	NM_009263	Mm,288474	Regulators of Bone Mineralization	Mm_TGF_Beta_Signaling_Pathway	Cell Communication ECM-receptor interaction Focal adhesion				ECM-receptor interaction (from KEGG) ECM-receptor interaction(from KEGG) Endochondral Ossification (from WikiPathways) Focal Adhesion (from WikiPathways) Focal adhesion (from KEGG) Focal adhesion(from KEGG) Integrin cell surface interactions (from REACTOME) Osteoclast (from WikiPathways) PluriNetWork (from WikiPathways) Signal Transduction (from REACTOME) Signaling by PDGF (from REACTOME) TGF Bet…	http://www.ncbi.nlm.nih.gov/gene/20750
interet	Pathway gene NCBI	base de données		lien pathways	catégorie pathways
prim	Triacylglycerol biosynthesis	KEGG	L	no link
interet	ProbeName	significatif	somme	Liver-118-10	Liver-118-100	Liver 153-10	Liver 153-100	Liver MIX-10	Liver MIX-100	Colon 118-10	Colon 118-100	Colon 153-10	Colon 153-100	Colon MIX-10	Colon MIX-100	Adipose 118-10	Adipose-118-100	Adipose-153-10	Adipose-153-100	Adipose-MIX-10	Adipose-MIX-100	Muscle 118-10	Muscle-118-100	Muscle 153-10 (ss lame 8683-3)	Muscle-153-100	Muscle-MIX-10	Muscle-MIX-100	GeneSymbol	Description	EntrezGeneID	GeneName	Genbank Accession	Go	RefSeqAccession	UniGeneID	Cellular and Regulatory processes Pathways BIOCARTA	Cellular and Regulatory processes Pathways GENMAPP	Cellular and Regulatory processes Pathways KEGG	Metabolism Pathways BIOCARTA	Metabolism Pathways GENMAPP	Metabolism Pathways KEGG	Pathway gene NCBI	lien entrez gene	remarque source
oui	A_51_P510059	1	-2.49672													-2.49672												Dgat1	Mus musculus diacylglycerol O-acyltransferase 1 (Dgat1), mRNA [NM_010046]	13350	diacylglycerol O-acyltransferase 1	NM_010046	GO:0005792|GO:0005504|GO:0005783|GO:0003846|GO:0005624|GO:0019992|GO:0016020|GO:0019432|GO:0004144|GO:0046486|GO:0016021|GO:0030073|GO:0016740|GO:0008415	NM_010046	Mm,22633					Mm_Statin_Pathway_PharmGKB	Glycerolipid metabolism	Fat digestion and absorption (from KEGG) Fat digestion and absorption(from KEGG) Fatty acid, triacylglycerol, and ketone body metabolism (from REACTOME) Glycerolipid metabolism (from KEGG) Glycerolipid metabolism(from KEGG) Metabolic pathways (from KEGG) Metabolism (from REACTOME) Metabolism of lipids and lipoproteins (from REACTOME) Retinol metabolism (from KEGG) Retinol metabolism(from KEGG) St…	http://www.ncbi.nlm.nih.gov/gene/13350
oui	A_52_P151362	2	14.5463							1.26921						6.2571			7.01997									Mboat2	Mus musculus membrane bound O-acyltransferase domain containing 2 (Mboat2), transcript variant 1, mRNA [NM_026037]	67216	membrane bound O-acyltransferase domain containing 2	NM_026037	GO:0008150|GO:0003674|GO:0047184|GO:0016020|GO:0005783|GO:0016021|GO:0008654|GO:0005575|GO:0016740|GO:0008415	NM_026037	Mm,167671							Glycerolipid metabolism (from KEGG) Glycerolipid metabolism(from KEGG) Glycerophospholipid metabolism (from KEGG) Glycerophospholipid metabolism(from KEGG) Metabolic pathways (from KEGG) Triacylglycerol biosynthesis (from KEGG) Triacylglycerol biosynthesis(from KEGG)	http://www.ncbi.nlm.nih.gov/gene/67216
oui	A_51_P238563	2	-5.49687													-2.10617	-2.05146						-1.33924					Agpat2	Mus musculus 1-acylglycerol-3-phosphate O-acyltransferase 2 (lysophosphatidic acid acyltransferase, beta) (Agpat2), mRNA [NM_026212]	67512	1-acylglycerol-3-phosphate O-acyltransferase 2 (lysophosphatidic acid acyltransferase, beta)	NM_026212	GO:0016020|GO:0005783|GO:0008152|GO:0016021|GO:0008654|GO:0003841|GO:0016740|GO:0008415	NM_026212	Mm,24244						Glycerolipid metabolism Glycerophospholipid metabolism	Adipogenesis (from WikiPathways) CDP-diacylglycerol biosynthesis (from BIOCYC) CDP-diacylglycerol biosynthesis I (from BIOCYC) Fat digestion and absorption (from KEGG) Fat digestion and absorption(from KEGG) Fatty acid, triacylglycerol, and ketone body metabolism (from REACTOME) Glycerolipid metabolism (from KEGG) Glycerolipid metabolism Glycerolipid metabolism Glycerolipid metabolism(from KEGG) …	http://www.ncbi.nlm.nih.gov/gene/67512
oui	A_51_P306731	1	3.75687													-2.39193					1.21304		1.24302	1.29999	1.21412	1.17864		Agpat9	Mus musculus 1-acylglycerol-3-phosphate O-acyltransferase 9 (Agpat9), transcript variant 1, mRNA [NM_172715]	231510	1-acylglycerol-3-phosphate O-acyltransferase 9	NM_172715	GO:0016020|GO:0005783|GO:0008152|GO:0019432|GO:0004366|GO:0016021|GO:0008654|GO:0016740|GO:0008415	NM_172715	Mm,271911							CDP-diacylglycerol biosynthesis (from BIOCYC) CDP-diacylglycerol biosynthesis I (from BIOCYC) Glycerolipid metabolism (from KEGG) Glycerolipid metabolism(from KEGG) Glycerophospholipid metabolism (from KEGG) Glycerophospholipid metabolism(from KEGG) Metabolic pathways (from KEGG) Triacylglycerol biosynthesis (from KEGG) Triacylglycerol biosynthesis(from KEGG) phospholipid biosynthesis I (from BIO…	http://www.ncbi.nlm.nih.gov/gene/231510
oui	A_51_P349495	2	-12.264																	-5.73403	-1.74664		-1.45942		-1.54416		-1.7797	Mboat1	Mus musculus membrane bound O-acyltransferase domain containing 1 (Mboat1), mRNA [NM_153546]	218121	membrane bound O-acyltransferase domain containing 1	NM_153546	GO:0008150|GO:0003674|GO:0016020|GO:0005783|GO:0016021|GO:0008654|GO:0005575|GO:0016740|GO:0008415	NM_153546	Mm,89682							Glycerolipid metabolism (from KEGG) Glycerolipid metabolism(from KEGG) Glycerophospholipid metabolism (from KEGG) Glycerophospholipid metabolism(from KEGG) Metabolic pathways (from KEGG) Triacylglycerol biosynthesis (from KEGG) Triacylglycerol biosynthesis(from KEGG)	http://www.ncbi.nlm.nih.gov/gene/218121
interet	Pathway gene NCBI	base de données		lien pathways	catégorie pathways
sec	Mm_Circadian_Exercise	GENMAPP	L	no link
interet	ProbeName	significatif	somme	Liver-118-10	Liver-118-100	Liver 153-10	Liver 153-100	Liver MIX-10	Liver MIX-100	Colon 118-10	Colon 118-100	Colon 153-10	Colon 153-100	Colon MIX-10	Colon MIX-100	Adipose 118-10	Adipose-118-100	Adipose-153-10	Adipose-153-100	Adipose-MIX-10	Adipose-MIX-100	Muscle 118-10	Muscle-118-100	Muscle 153-10 (ss lame 8683-3)	Muscle-153-100	Muscle-MIX-10	Muscle-MIX-100	GeneSymbol	Description	EntrezGeneID	GeneName	Genbank Accession	Go	RefSeqAccession	UniGeneID	Cellular and Regulatory processes Pathways BIOCARTA	Cellular and Regulatory processes Pathways GENMAPP	Cellular and Regulatory processes Pathways KEGG	Metabolism Pathways BIOCARTA	Metabolism Pathways GENMAPP	Metabolism Pathways KEGG	Pathway gene NCBI	lien entrez gene	remarque source
oui	A_51_P189814	1	2.24455																		2.24455							Cldn5	Mus musculus claudin 5 (Cldn5), mRNA [NM_013805]	12741	claudin 5	NM_013805	GO:0005515|GO:0016337|GO:0030054|GO:0016020|GO:0005886|GO:0005198|GO:0042552|GO:0019904|GO:0016021|GO:0005923|GO:0030165	NM_013805	Mm.22768		Mm_Circadian_Exercise	Cell adhesion molecules (CAMs) Leukocyte transendothelial migration Tight junction				Cell adhesion molecules (CAMs) (from KEGG) Cell adhesion molecules (CAMs)(from KEGG) Circadian Exercise (from WikiPathways) Diurnally regulated genes with circadian orthologs (from WikiPathways) Hepatitis C (from KEGG) Hepatitis C(from KEGG) Leukocyte transendothelial migration (from KEGG) Leukocyte transendothelial migration(from KEGG) Tight junction (from KEGG) Tight junction(from KEGG)	http://www.ncbi.nlm.nih.gov/gene/12741
oui	A_51_P302204	1	-2.34801	-2.34801																								Cry1	Mus musculus cryptochrome 1 (photolyase-like) (Cry1), mRNA [NM_007771]	12952	cryptochrome 1 (photolyase-like)	NM_007771				Circadian Rhythms	Mm_Circadian_Exercise	Circadian rhythm				Circadian Clock (from REACTOME) Circadian Exercise (from WikiPathways) Circadian rhythm - mammal (from KEGG) Circadian rhythm - mammal(from KEGG) Diurnally regulated genes with circadian orthologs (from WikiPathways)	http://www.ncbi.nlm.nih.gov/gene/12952
oui	A_51_P521010	1	-2.00294		-2.00294																							Ppp1r3c	Mus musculus protein phosphatase 1, regulatory (inhibitor) subunit 3C (Ppp1r3c), mRNA [NM_016854]	53412	protein phosphatase 1, regulatory (inhibitor) subunit 3C	NM_016854					Mm_Circadian_Exercise	Insulin signaling pathway				Circadian Exercise (from WikiPathways) Circadian Exercise Circadian Exercise Diurnally regulated genes with circadian orthologs (from WikiPathways) Insulin signaling pathway (from KEGG) Insulin signaling pathway(from KEGG)	http://www.ncbi.nlm.nih.gov/gene/53412
oui	A_52_P267651	3	-5.70948		-1.98341		-2.37865		2.01758						-1.19822				-2.16678									Arntl	Mus musculus aryl hydrocarbon receptor nuclear translocator-like (Arntl), mRNA [NM_007489]	11865	aryl hydrocarbon receptor nuclear translocator-like	NM_007489	GO:0005515|GO:0005667|GO:0006355|GO:0003700|GO:0042176|GO:0005634|GO:0003677|GO:0006350|GO:0007165|GO:0045944|GO:0030528|GO:0007623|GO:0004872|GO:0004871|GO:0045449|GO:0000060|GO:0008134	NM_007489	Mm,440371	Circadian Rhythms	Mm_Circadian_Exercise	Circadian rhythm				Circadian Clock (from REACTOME) Circadian Exercise (from WikiPathways) Circadian rhythm - mammal (from KEGG) Circadian rhythm - mammal(from KEGG) Diurnally regulated genes with circadian orthologs (from WikiPathways) Dopaminergic synapse (from KEGG) Dopaminergic synapse(from KEGG) Herpes simplex infection (from KEGG) Herpes simplex infection(from KEGG)	http://www.ncbi.nlm.nih.gov/gene/11865
oui	A_52_P30451	2	-6.13965		-2.02654																-2.34922						-1.7639	Ppp1r3c	Mus musculus protein phosphatase 1, regulatory (inhibitor) subunit 3C (Ppp1r3c), mRNA [NM_016854]	53412	protein phosphatase 1, regulatory (inhibitor) subunit 3C	NM_016854	GO:0005515|GO:0042587|GO:0005979|GO:0005792|GO:0005975|GO:0005978|GO:0005977|GO:0005625|GO:0004721|GO:0006605|GO:0019899|GO:0005981	NM_016854	Mm.24724		Mm_Circadian_Exercise	Insulin signaling pathway				Circadian Exercise (from WikiPathways) Circadian Exercise Circadian Exercise Diurnally regulated genes with circadian orthologs (from WikiPathways) Insulin signaling pathway (from KEGG) Insulin signaling pathway(from KEGG)	http://www.ncbi.nlm.nih.gov/gene/53412
oui	A_52_P398998	1	-2.86184																	-2.86184								Gfra1	Mus musculus glial cell line derived neurotrophic factor family receptor alpha 1 (Gfra1), mRNA [NM_010279]	14585	glial cell line derived neurotrophic factor family receptor alpha 1	NM_010279	GO:0007165|GO:0005178|GO:0016020|GO:0005886|GO:0004872|GO:0031225|GO:0009653|GO:0007169|GO:0019898|GO:0007399	NM_010279	Mm.88367		Mm_Circadian_Exercise					Axon guidance (from REACTOME) Circadian Exercise (from WikiPathways) Developmental Biology (from REACTOME) Diurnally regulated genes with circadian orthologs (from WikiPathways) NCAM signaling for neurite out-growth (from REACTOME) NCAM1 interactions (from REACTOME)	http://www.ncbi.nlm.nih.gov/gene/14585
oui	A_52_P420500	2	-8.05164	-2.68248	-1.77836		-2.38156									-1.20924												Cry1	Mus musculus cryptochrome 1 (photolyase-like) (Cry1), mRNA [NM_007771]	12952	cryptochrome 1 (photolyase-like)	NM_007771	GO:0005515|GO:0005634|GO:0003913|GO:0006350|GO:0005739|GO:0007165|GO:0018298|GO:0005737|GO:0006281|GO:0009881|GO:0000166|GO:0007623|GO:0004872|GO:0048511|GO:0050896|GO:0045449	NM_007771	Mm,26237	Circadian Rhythms	Mm_Circadian_Exercise	Circadian rhythm				Circadian Clock (from REACTOME) Circadian Exercise (from WikiPathways) Circadian rhythm - mammal (from KEGG) Circadian rhythm - mammal(from KEGG) Diurnally regulated genes with circadian orthologs (from WikiPathways)	http://www.ncbi.nlm.nih.gov/gene/12952
interet	Pathway gene NCBI	base de données		lien pathways	catégorie pathways
sec	Mm_Inflammatory_Response_Pathway	GENMAPP	L	no link
interet	ProbeName	significatif	somme	Liver-118-10	Liver-118-100	Liver 153-10	Liver 153-100	Liver MIX-10	Liver MIX-100	Colon 118-10	Colon 118-100	Colon 153-10	Colon 153-100	Colon MIX-10	Colon MIX-100	Adipose 118-10	Adipose-118-100	Adipose-153-10	Adipose-153-100	Adipose-MIX-10	Adipose-MIX-100	Muscle 118-10	Muscle-118-100	Muscle 153-10 (ss lame 8683-3)	Muscle-153-100	Muscle-MIX-10	Muscle-MIX-100	GeneSymbol	Description	EntrezGeneID	GeneName	Genbank Accession	Go	RefSeqAccession	UniGeneID	Cellular and Regulatory processes Pathways BIOCARTA	Cellular and Regulatory processes Pathways GENMAPP	Cellular and Regulatory processes Pathways KEGG	Metabolism Pathways BIOCARTA	Metabolism Pathways GENMAPP	Metabolism Pathways KEGG	Pathway gene NCBI	lien entrez gene	remarque source
non significatif	A_51_P114222	0	-2.98919																		-1.28355				-1.70564			Il2	Mus musculus interleukin 2 (Il2), mRNA [NM_008366]	16183	interleukin 2	NM_008366	GO:0005515|GO:0005134|GO:0031851|GO:0030890|GO:0042523|GO:0007204|GO:0005615|GO:0007205|GO:0042104|GO:0006955|GO:0043208|GO:0002903|GO:0045944|GO:0042102|GO:0046013|GO:0045822|GO:0045582|GO:0005576|GO:0005125|GO:0050672|GO:0007186|GO:0050728|GO:0051024|GO:0001934|GO:0001933|GO:0030246|GO:0048304|GO:0008083|GO:0045591	NM_008366	Mm.14190	Antigen Dependent B Cell Activation Cytokine Network Cytokines and Inflammatory Response IL 18 Signaling Pathway IL 2 signaling pathway NFkB activation by Nontypeable Hemophilus influenzae OX40 Signaling Pathway Regulation of hematopoiesis by cytokines Role of Tob in T-cell activation Selective expression of chemokine receptors during T-cell polarization Th1/Th2 Differentiation The 4-1BB-dependen…	Mm_Inflammatory_Response_Pathway	Cytokine-cytokine receptor interaction Jak-STAT signaling pathway T cell receptor signaling pathway Type I diabetes mellitus
partial	A_51_P117903	2	18.8397											3.14996					15.6897									LOC630322	H4a-3 coding region Precursor; Fragment [Source:UniProtKB/TrEMBL;Acc:A0N8M6] [ENSMUST00000103467]	630322	similar to Ig heavy chain V region B1-8/186-2 precursor	BC092269			Mm,342177		sous le nom Igh-V3609N Mm_Inflammatory_Response_Pathway
oui	A_51_P174943	2	-2.39108																	-2.39108								Lamc2	Mus musculus laminin, gamma 2 (Lamc2), mRNA [NM_008485]	16782	laminin, gamma 2	NM_008485	GO:0005515|GO:0048471|GO:0005578|GO:0005624|GO:0005576|GO:0005607|GO:0005625|GO:0005615|GO:0005604|GO:0031012|GO:0005610|GO:0007155|GO:0005938|GO:0008201	NM_008485	Mm,329272		Mm_Inflammatory_Response_Pathway	Cell Communication ECM-receptor interaction Focal adhesion				Alpha6-Beta4 Integrin Signaling Pathway (from WikiPathways) Amoebiasis (from KEGG) Amoebiasis(from KEGG) Cell junction organization (from REACTOME) Cell-Cell communication (from REACTOME) ECM-receptor interaction (from KEGG) ECM-receptor interaction(from KEGG) Focal Adhesion (from WikiPathways) Focal adhesion (from KEGG) Focal adhesion(from KEGG) Inflammatory Response Pathway (from WikiPathways) …	http://www.ncbi.nlm.nih.gov/gene/16782
oui	A_51_P185415	5	-17.1348					-2.49841	-3.36997		-1.63998		-1.50942												-2.52437	-2.66298		Il5	Mus musculus interleukin 5 (Il5), mRNA [NM_010558]	16191	interleukin 5	NM_010558	GO:0005137|GO:0008284|GO:0030890|GO:0019221|GO:0050731|GO:0005576|GO:0005625|GO:0005125|GO:0005615|GO:0046427|GO:0006955|GO:0045645|GO:0008083	NM_010558	Mm,4461	Cytokine Network Cytokines and Inflammatory Response GATA3 participate in activating the Th2 cytokine genes expression IL 5 Signaling Pathway Regulation of hematopoiesis by cytokines Selective expression of chemokine receptors during T-cell polarization The Role of Eosinophils in the Chemokine Network of Allergy	Mm_Inflammatory_Response_Pathway	Cytokine-cytokine receptor interaction Fc epsilon RI signaling pathway Hematopoietic cell lineage Jak-STAT signaling pathway T cell receptor signaling pathway				Allograft rejection, organism-specific biosystem (from KEGG) Allograft rejection, conserved biosystem (from KEGG) Asthma, organism-specific biosystem (from KEGG) Asthma, conserved biosystem (from KEGG) Autoimmune thyroid disease, organism-specific biosystem (from KEGG) Autoimmune thyroid disease, conserved biosystem (from KEGG) Cytokine Signaling in Immune system, organism-specific biosystem (fro…	http://www.ncbi.nlm.nih.gov/gene/16191
oui	A_51_P212782	2	0.125136	2.28121				-2.15607																				Il1b	Mus musculus interleukin 1 beta (Il1b), mRNA [NM_008361]	16176	interleukin 1 beta	NM_008361				IL 5 Signaling Pathway Msp/Ron Receptor Signaling Pathway NFkB activation by Nontypeable Hemophilus influenzae Signal transduction through IL1R	Mm_Inflammatory_Response_Pathway Mm_Smooth_muscle_contraction	Apoptosis Cytokine-cytokine receptor interaction Hematopoietic cell lineage MAPK signaling pathway Toll-like receptor signaling pathway Type I diabetes mellitus				African trypanosomiasis (from KEGG) African trypanosomiasis(from KEGG) Alzheimer's disease (from KEGG) Alzheimer's disease(from KEGG) Amoebiasis (from KEGG) Amoebiasis(from KEGG) Apoptosis (from KEGG) Apoptosis(from KEGG) Chagas disease (American trypanosomiasis) (from KEGG) Chagas disease (American trypanosomiasis)(from KEGG) Cytokine-cytokine receptor interaction (from KEGG) Cytokine-cytokine r…	http://www.ncbi.nlm.nih.gov/gene/16176
oui	A_51_P217218	2	5.55069																				2.91656		2.63413			Il6	Mus musculus interleukin 6 (Il6), mRNA [NM_031168]	16193	interleukin 6	NM_031168	GO:0005515|GO:0005138|GO:0001781|GO:0008285|GO:0033160|GO:0008360|GO:0050731|GO:0045188|GO:0050710|GO:0051971|GO:0005615|GO:0046716|GO:0045429|GO:0046888|GO:0006955|GO:0033138|GO:0060664|GO:0045944|GO:0042127|GO:0045079|GO:0070374|GO:0070102|GO:0043154|GO:0043526|GO:0070091|GO:0045630|GO:0050679|GO:0045721|GO:0045740|GO:0005102|GO:0042832|GO:0005576|GO:0042981|GO:0006953|GO:0005125|GO:0046427|GO:…	NM_031168	Mm.1019	Signal transduction through IL1R Cytokines and Inflammatory Response Cytokine Network Regulation of hematopoiesis by cytokines IL 6 signaling pathway Role of ERBB2 in Signal Transduction and Oncology Erythrocyte Differentiation Pathway IL 17 Signaling Pathway IL 5 Signaling Pathway IL-10 Anti-inflammatory Signaling Pathway	Mm_Inflammatory_Response_Pathway Mm_Smooth_muscle_contraction	Cytokine-cytokine receptor interaction Hematopoietic cell lineage Jak-STAT signaling pathway Toll-like receptor signaling pathway				Adipogenesis (from WikiPathways) African trypanosomiasis (from KEGG) African trypanosomiasis(from KEGG) Amoebiasis (from KEGG) Amoebiasis(from KEGG) Androgen Receptor Signaling Pathway (from WikiPathways) Chagas disease (American trypanosomiasis) (from KEGG) Chagas disease (American trypanosomiasis)(from KEGG) Cytokine-cytokine receptor interaction (from KEGG) Cytokine-cytokine receptor interacti…	http://www.ncbi.nlm.nih.gov/gene/16193
non significatif	A_51_P220976	0	-6.32543					-1.52427	-1.66282																-1.55416	-1.58418		Ifng	Mus musculus interferon gamma (Ifng), mRNA [NM_008337]	15978	interferon gamma	NM_008337	GO:0001781|GO:0008285|GO:0044146|GO:0005133|GO:0006925|GO:0032735|GO:0033141|GO:0005615|GO:0045429|GO:0030968|GO:0045348|GO:0006955|GO:0050718|GO:0019882|GO:0042102|GO:0044130|GO:0045449|GO:0031642|GO:0042742|GO:0045410|GO:0030593|GO:0042511|GO:0042832|GO:0005576|GO:0009615|GO:0005125|GO:0045785|GO:0032224|GO:0045084|GO:0045666|GO:0002026|GO:0050776|GO:0045893|GO:0048304|GO:0040008|GO:0045080	NM_008337	Mm.240327	Cytokine Network Cytokines and Inflammatory Response IFN gamma signaling pathway IL 18 Signaling Pathway IL12 and Stat4 Dependent Signaling Pathway in Th1 Development NO2-dependent IL 12 Pathway in NK cells Role of Tob in T-cell activation Selective expression of chemokine receptors during T-cell polarization Th1/Th2 Differentiation The 4-1BB-dependent immune response	Mm_Inflammatory_Response_Pathway Mm_Proteasome_Degradation Mm_TGF_Beta_Signaling_Pathway	Cytokine-cytokine receptor interaction Jak-STAT signaling pathway Natural killer cell mediated cytotoxicity Regulation of autophagy T cell receptor signaling pathway TGF-beta signaling pathway Type I diabetes mellitus
oui	A_51_P234233	1	1.92809																							1.92809		Adam6b	Mus musculus a disintegrin and metallopeptidase domain 6B (Adam6b), mRNA [NM_001009545]	238405	a disintegrin and metallopeptidase domain 6B	NM_001009545	GO:0008150|GO:0003674|GO:0005575	NM_001009545	Mm,442216		sous le nom Igh-V3609N Mm_Inflammatory_Response_Pathway						http://www.ncbi.nlm.nih.gov/gene/238405
oui	A_51_P244396	3	2.1714	-1.51473	-2.03846						3.17494			4.1387											-1.58906			Igh-V3609N	Mus musculus Ig rearranged H-chain mRNA V-region, 5' end of cds. [L20961]			L20961			Mm.342177		Mm_Inflammatory_Response_Pathway						http://www.ncbi.nlm.nih.gov/gene/16057
predicted	A_51_P367462	0	-3.52626	-1.89376																							-1.6325		predicted gene 9145 Gene [Source:MGI Symbol;Acc:MGI:3643263] [ENSMUST00000103443]			AF006582			Mm.462717		Mm_Inflammatory_Response_Pathway
oui	A_51_P461067	3	9.30939								3.31501			5.99437														Igh-V3609N	immunoglobulin heavy constant gamma 1 (G1m marker) Gene [Source:MGI Symbol;Acc:MGI:96446] [ENSMUST00000103420]			X87228			Mm,342177		sous le nom Igh-V3609N Mm_Inflammatory_Response_Pathway						http://www.ncbi.nlm.nih.gov/gene/16057
oui	A_51_P461902	1	4.45414																4.45414									Igh-V3609N	Mus musculus rearranged IgH mRNA, V-region, cell line Cyd-1, [L22886]			L22886			Mm,474964		Mm_Inflammatory_Response_Pathway						http://www.ncbi.nlm.nih.gov/gene/16057
oui	A_52_P1054013	1	0.674817								2.6272														-1.95238			Igh-V3609N	immunoglobulin heavy constant gamma 1 (G1m marker) Gene [Source:MGI Symbol;Acc:MGI:96446] [ENSMUST00000103420]			X87228			Mm.342177		sous le nom Igh-V3609N Mm_Inflammatory_Response_Pathway						http://www.ncbi.nlm.nih.gov/gene/16057
oui	A_52_P162967	3	-15.0723	-1.77852		-2.01836	-2.02967	-1.81614									-1.59713				-1.89776			-1.94898	-1.98573			Cd28	Mus musculus CD28 antigen (Cd28), mRNA [NM_007642]	12487	CD28 antigen	NM_007642	GO:0008624|GO:0005886|GO:0002863|GO:0031295|GO:0042803|GO:0045086|GO:0006955|GO:0042110|GO:0016020|GO:0042102|GO:0046641|GO:0045060|GO:0045121|GO:0016021|GO:0048304|GO:0009897	NM_007642	Mm,255003	Antigen Dependent B Cell Activation Bystander B Cell Activation HIV Induced T Cell Apoptosis Role of Tob in T-cell activation Selective expression of chemokine receptors during T-cell polarization T Cytotoxic Cell Surface Molecules T Helper Cell Surface Molecules TACI and BCMA stimulation of B cell immune responses. TGF beta signaling pathway Th1/Th2 Differentiation The Co-Stimulatory Signal Duri…	Mm_Inflammatory_Response_Pathway	Cell adhesion molecules (CAMs) T cell receptor signaling pathway Type I diabetes mellitus				Adaptive Immune System (from REACTOME) Allograft rejection (from KEGG) Allograft rejection(from KEGG) Autoimmune thyroid disease (from KEGG) Autoimmune thyroid disease(from KEGG) CD28 co-stimulation (from REACTOME) CD28 dependent PI3K/Akt signaling (from REACTOME) CD28 dependent Vav1 pathway (from REACTOME) Cell adhesion molecules (CAMs) (from KEGG) Cell adhesion molecules (CAMs)(from KEGG) Costi…	http://www.ncbi.nlm.nih.gov/gene/12487
neonate	A_52_P271511	4	8.86457	-1.50002						2.24747	1.65617		2.67109	2.77345	2.6748												-1.65838	Cd28	Mus musculus 3 days neonate thymus cDNA, RIKEN full-length enriched library, clone:A630001D17 product:CD28 antigen, full insert sequence. [AK041322]	12487	CD28 antigen	AK041322	GO:0008624|GO:0005886|GO:0002863|GO:0031295|GO:0042803|GO:0045086|GO:0006955|GO:0042110|GO:0016020|GO:0042102|GO:0046641|GO:0045060|GO:0045121|GO:0016021|GO:0048304|GO:0009897			Antigen Dependent B Cell Activation Bystander B Cell Activation HIV Induced T Cell Apoptosis Role of Tob in T-cell activation Selective expression of chemokine receptors during T-cell polarization T Cytotoxic Cell Surface Molecules T Helper Cell Surface Molecules TACI and BCMA stimulation of B cell immune responses. TGF beta signaling pathway Th1/Th2 Differentiation The Co-Stimulatory Signal Duri…	Mm_Inflammatory_Response_Pathway	Cell adhesion molecules (CAMs) T cell receptor signaling pathway Type I diabetes mellitus
oui	A_52_P363951	2	3.41816																	3.41816								Thbs1	Mus musculus thrombospondin 1 (Thbs1), mRNA [NM_011580]	21825	thrombospondin 1	NM_011580	GO:0003417|GO:0006954|GO:0005198|GO:0016525|GO:0010811|GO:0005509|GO:0050840|GO:0005576|GO:0007155|GO:0008201|GO:0005615	NM_011580	Mm,4159	TSP-1 Induced Apoptosis in Microvascular Endothelial Cell	Mm_Inflammatory_Response_Pathway Mm_TGF_Beta_Signaling_Pathway	Cell Communication ECM-receptor interaction Focal adhesion TGF-beta signaling pathway				Bladder cancer (from KEGG) Bladder cancer(from KEGG) ECM-receptor interaction (from KEGG) ECM-receptor interaction(from KEGG) Focal Adhesion (from WikiPathways) Focal adhesion (from KEGG) Focal adhesion(from KEGG) Hemostasis (from REACTOME) Inflammatory Response Pathway (from WikiPathways) Integrin cell surface interactions (from REACTOME) Malaria (from KEGG) Malaria(from KEGG) Phagosome (from KE…	http://www.ncbi.nlm.nih.gov/gene/21825
oui	A_52_P541353	4	-10.4417																		-2.0857			-2.16518	-2.52964		-3.66116	Il2	Mus musculus interleukin 2 (Il2), mRNA [NM_008366]	16183	interleukin 2	NM_008366	GO:0005515|GO:0005134|GO:0031851|GO:0030890|GO:0042523|GO:0007204|GO:0005615|GO:0007205|GO:0042104|GO:0006955|GO:0043208|GO:0002903|GO:0045944|GO:0042102|GO:0046013|GO:0045822|GO:0045582|GO:0005576|GO:0005125|GO:0050672|GO:0007186|GO:0050728|GO:0051024|GO:0001934|GO:0001933|GO:0030246|GO:0048304|GO:0008083|GO:0045591	NM_008366	Mm.14190	Antigen Dependent B Cell Activation Cytokine Network Cytokines and Inflammatory Response IL 18 Signaling Pathway IL 2 signaling pathway NFkB activation by Nontypeable Hemophilus influenzae OX40 Signaling Pathway Regulation of hematopoiesis by cytokines Role of Tob in T-cell activation Selective expression of chemokine receptors during T-cell polarization Th1/Th2 Differentiation The 4-1BB-dependen…	Mm_Inflammatory_Response_Pathway	Cytokine-cytokine receptor interaction Jak-STAT signaling pathway T cell receptor signaling pathway Type I diabetes mellitus				Allograft rejection (from KEGG) Allograft rejection(from KEGG) Autoimmune thyroid disease (from KEGG) Autoimmune thyroid disease(from KEGG) Chagas disease (American trypanosomiasis) (from KEGG) Chagas disease (American trypanosomiasis)(from KEGG) Cytokine Signaling in Immune system (from REACTOME) Cytokine-cytokine receptor interaction (from KEGG) Cytokine-cytokine receptor interaction(from KEGG)…	http://www.ncbi.nlm.nih.gov/gene/16183
oui	A_52_P541353	4	-10.4417																		-2.0857			-2.16518	-2.52964		-3.66116	Il2	Mus musculus interleukin 2 (Il2), mRNA [NM_008366]	16183	interleukin 2	NM_008366	GO:0005515|GO:0005134|GO:0031851|GO:0030890|GO:0042523|GO:0007204|GO:0005615|GO:0007205|GO:0042104|GO:0006955|GO:0043208|GO:0002903|GO:0045944|GO:0042102|GO:0046013|GO:0045822|GO:0045582|GO:0005576|GO:0005125|GO:0050672|GO:0007186|GO:0050728|GO:0051024|GO:0001934|GO:0001933|GO:0030246|GO:0048304|GO:0008083|GO:0045591	NM_008366	Mm.14190	Antigen Dependent B Cell Activation Cytokine Network Cytokines and Inflammatory Response IL 18 Signaling Pathway IL 2 signaling pathway NFkB activation by Nontypeable Hemophilus influenzae OX40 Signaling Pathway Regulation of hematopoiesis by cytokines Role of Tob in T-cell activation Selective expression of chemokine receptors during T-cell polarization Th1/Th2 Differentiation The 4-1BB-dependen…	Mm_Inflammatory_Response_Pathway	Cytokine-cytokine receptor interaction Jak-STAT signaling pathway T cell receptor signaling pathway Type I diabetes mellitus				Allograft rejection (from KEGG) Allograft rejection(from KEGG) Autoimmune thyroid disease (from KEGG) Autoimmune thyroid disease(from KEGG) Chagas disease (American trypanosomiasis) (from KEGG) Chagas disease (American trypanosomiasis)(from KEGG) Cytokine Signaling in Immune system (from REACTOME) Cytokine-cytokine receptor interaction (from KEGG) Cytokine-cytokine receptor interaction(from KEGG)…	http://www.ncbi.nlm.nih.gov/gene/16183
oui	A_52_P68893	4	-6.40818	2.27284					-2.80115												-2.4079				-3.47198			Ifng	Mus musculus interferon gamma (Ifng), mRNA [NM_008337]	15978	interferon gamma	NM_008337	GO:0001781|GO:0008285|GO:0044146|GO:0005133|GO:0006925|GO:0032735|GO:0033141|GO:0005615|GO:0045429|GO:0030968|GO:0045348|GO:0006955|GO:0050718|GO:0019882|GO:0042102|GO:0044130|GO:0045449|GO:0031642|GO:0042742|GO:0045410|GO:0030593|GO:0042511|GO:0042832|GO:0005576|GO:0009615|GO:0005125|GO:0045785|GO:0032224|GO:0045084|GO:0045666|GO:0002026|GO:0050776|GO:0045893|GO:0048304|GO:0040008|GO:0045080	NM_008337	Mm.240327	Cytokine Network Cytokines and Inflammatory Response IFN gamma signaling pathway IL 18 Signaling Pathway IL12 and Stat4 Dependent Signaling Pathway in Th1 Development NO2-dependent IL 12 Pathway in NK cells Role of Tob in T-cell activation Selective expression of chemokine receptors during T-cell polarization Th1/Th2 Differentiation The 4-1BB-dependent immune response	Mm_Inflammatory_Response_Pathway Mm_Proteasome_Degradation Mm_TGF_Beta_Signaling_Pathway	Cytokine-cytokine receptor interaction Jak-STAT signaling pathway Natural killer cell mediated cytotoxicity Regulation of autophagy T cell receptor signaling pathway TGF-beta signaling pathway Type I diabetes mellitus				African trypanosomiasis (from KEGG) African trypanosomiasis(from KEGG) Allograft rejection (from KEGG) Allograft rejection(from KEGG) Amoebiasis (from KEGG) Amoebiasis(from KEGG) Antigen processing and presentation (from KEGG) Antigen processing and presentation(from KEGG) Chagas disease (American trypanosomiasis) (from KEGG) Chagas disease (American trypanosomiasis)(from KEGG) Cytokine-cytokine …	http://www.ncbi.nlm.nih.gov/gene/15978
interet	Pathway gene NCBI	base de données		lien pathways	catégorie pathways
sec	Mm_MAPK_Cascade	GENMAPP	L	no link
interet	ProbeName	significatif	somme	Liver-118-10	Liver-118-100	Liver 153-10	Liver 153-100	Liver MIX-10	Liver MIX-100	Colon 118-10	Colon 118-100	Colon 153-10	Colon 153-100	Colon MIX-10	Colon MIX-100	Adipose 118-10	Adipose-118-100	Adipose-153-10	Adipose-153-100	Adipose-MIX-10	Adipose-MIX-100	Muscle 118-10	Muscle-118-100	Muscle 153-10 (ss lame 8683-3)	Muscle-153-100	Muscle-MIX-10	Muscle-MIX-100	GeneSymbol	Description	EntrezGeneID	GeneName	Genbank Accession	Go	RefSeqAccession	UniGeneID	Cellular and Regulatory processes Pathways BIOCARTA	Cellular and Regulatory processes Pathways GENMAPP	Cellular and Regulatory processes Pathways KEGG	Metabolism Pathways BIOCARTA	Metabolism Pathways GENMAPP	Metabolism Pathways KEGG	Pathway gene NCBI	lien entrez gene	remarque source
oui	A_51_P182993	2	5.7837									1.34275								2.25468	2.18628							Map3k2	Mus musculus mitogen-activated protein kinase kinase kinase 2 (Map3k2), mRNA [NM_011946]	26405	mitogen-activated protein kinase kinase kinase 2	NM_011946	GO:0005515|GO:0005634|GO:0005524|GO:0046872|GO:0005829|GO:0007165|GO:0016310|GO:0005737|GO:0004672|GO:0000166|GO:0004674|GO:0016301|GO:0006468|GO:0004709|GO:0016740	NM_011946	Mm.211762		Mm_MAPK_Cascade	Gap junction MAPK signaling pathway				EGFR1 Signaling Pathway (from WikiPathways) Gap junction (from KEGG) Gap junction(from KEGG) GnRH signaling pathway (from KEGG) GnRH signaling pathway(from KEGG) Insulin Signaling (from WikiPathways) MAPK Cascade (from WikiPathways) MAPK signaling pathway (from KEGG) MAPK signaling pathway(from KEGG) TNF-alpha NF-kB Signaling Pathway (from WikiPathways)	http://www.ncbi.nlm.nih.gov/gene/26405
non significatif	A_51_P256093	0	-2.77311		-1.58697																						-1.18614	Map2k6	Mus musculus mitogen-activated protein kinase kinase 6 (Map2k6), mRNA [NM_011943]	26399	mitogen-activated protein kinase kinase 6	NM_011943	GO:0005515|GO:0043065|GO:0005524|GO:0060048|GO:0000187|GO:0004672|GO:0000166|GO:0000165|GO:0004674|GO:0016301|GO:0006468|GO:0004713|GO:0016740	NM_011943	Mm.14487	1 Control of skeletal myogenesis by HDAC & calcium/calmodulin-dependent kinase (CaMK) fMLP induced chemokine gene expression in HMC-1 cells Human Cytomegalovirus and Map Kinase Pathways IL12 and Stat4 Dependent Signaling Pathway in Th1 Development Keratinocyte Differentiation NFkB activation by Nontypeable Hemophilus influenzae p38 MAPK Signaling Pathway Signal transduction through IL1R TNF/Stres…	Mm_Integrin-mediated_cell_adhesion_KEGG Mm_MAPK_Cascade	Fc epsilon RI signaling pathway MAPK signaling pathway Toll-like receptor signaling pathway
non significatif	A_51_P349205	0	1.33622							1.33622																		Mbp	Mus musculus myelin basic protein (Mbp), transcript variant 7, mRNA [NM_010777]	17196	myelin basic protein	NM_010777	GO:0033269|GO:0005737|GO:0016020|GO:0005886|GO:0043218|GO:0043209|GO:0042552|GO:0043025|GO:0050771|GO:0019911|GO:0005634|GO:0042995	Mm.252063			Mm_MAPK_Cascade
non significatif	A_52_P1068259	0	-3.30502																						-1.56182	-1.7432		Mtap2	Mus musculus 16 days embryo head cDNA, RIKEN full-length enriched library, clone:C130053L02 product:unclassifiable, full insert sequence. [AK048375]	17756	microtubule-associated protein 2	AK048375	GO:0005515|GO:0043005|GO:0005516|GO:0005519|GO:0001578|GO:0005875|GO:0005874|GO:0030425|GO:0016358|GO:0005622|GO:0043234|GO:0005737|GO:0043198|GO:0018107|GO:0043025|GO:0007026|GO:0019719|GO:0019718			Protein Kinase A at the Centrosome	Mm_MAPK_Cascade
non significatif	A_52_P1179775	0	-1.65324																								-1.65324	Mtap2	Mus musculus adult male corpus striatum cDNA, RIKEN full-length enriched library, clone:C030011F20 product:unclassifiable, full insert sequence. [AK047690]	17756	microtubule-associated protein 2	AK047690	GO:0005515|GO:0043005|GO:0005516|GO:0005519|GO:0001578|GO:0005875|GO:0005874|GO:0030425|GO:0016358|GO:0005622|GO:0043234|GO:0005737|GO:0043198|GO:0018107|GO:0043025|GO:0007026|GO:0019719|GO:0019718		Mm.438650	Protein Kinase A at the Centrosome	Mm_MAPK_Cascade
oui	A_52_P22763	1	-3.18864																	-1.92583		-1.2628						Mtap2	Mus musculus microtubule-associated protein 2 (Mtap2), transcript variant 1, mRNA [NM_001039934]	17756	microtubule-associated protein 2	NM_001039934	GO:0005515|GO:0043005|GO:0005516|GO:0005519|GO:0001578|GO:0005875|GO:0005874|GO:0030425|GO:0016358|GO:0005622|GO:0043234|GO:0005737|GO:0043198|GO:0018107|GO:0043025|GO:0007026|GO:0019719|GO:0019718	NM_001039934	Mm,256966	Protein Kinase A at the Centrosome	Mm_MAPK_Cascade					MAPK Cascade (from WikiPathways)	http://www.ncbi.nlm.nih.gov/gene/17756
oui	A_52_P299915	1	-4.75231	-1.80648	-2.94583																							Map2k6	Mus musculus mitogen-activated protein kinase kinase 6 (Map2k6), mRNA [NM_011943]	26399	mitogen-activated protein kinase kinase 6	NM_011943				1 Control of skeletal myogenesis by HDAC & calcium/calmodulin-dependent kinase (CaMK) fMLP induced chemokine gene expression in HMC-1 cells Human Cytomegalovirus and Map Kinase Pathways IL12 and Stat4 Dependent Signaling Pathway in Th1 Development Keratinocyte Differentiation NFkB activation by Nontypeable Hemophilus influenzae p38 MAPK Signaling Pathway Signal transduction through IL1R TNF/Stres…	Mm_Integrin-mediated_cell_adhesion_KEGG Mm_MAPK_Cascade	Fc epsilon RI signaling pathway MAPK signaling pathway Toll-like receptor signaling pathway				Activated TLR4 signalling (from REACTOME) Amyotrophic lateral sclerosis (ALS) (from KEGG) Amyotrophic lateral sclerosis (ALS)(from KEGG) ESC Pluripotency Pathways (from WikiPathways) Fc epsilon RI signaling pathway (from KEGG) Fc epsilon RI signaling pathway(from KEGG) Focal Adhesion (from WikiPathways) GnRH signaling pathway (from KEGG) GnRH signaling pathway(from KEGG) IL-6 signaling Pathway (f…	http://www.ncbi.nlm.nih.gov/gene/26399
oui	A_52_P329451	1	-2.15104					-2.15104																				Mbp	Mus musculus myelin basic protein (Mbp), transcript variant 7, mRNA [NM_010777]	17196	myelin basic protein	NM_010777					Mm_MAPK_Cascade					MAPK Cascade (from WikiPathways)	http://www.ncbi.nlm.nih.gov/gene/17196
oui	A_52_P39724	1	2.7077																							2.7077		Braf	Mus musculus Braf transforming gene (Braf), mRNA [NM_139294]	109880	Braf transforming gene	NM_139294	GO:0005515|GO:0005886|GO:0043434|GO:0005634|GO:0051591|GO:0051291|GO:0046872|GO:0005737|GO:0043524|GO:0000166|GO:0000165|GO:0016301|GO:0070374|GO:0019717|GO:0004709|GO:0046982|GO:0023034|GO:0005624|GO:0031434|GO:0005625|GO:0005524|GO:0007165|GO:0004672|GO:0004674|GO:0006468|GO:0005057|GO:0016740	NM_139294	Mm.245513		Mm_Integrin-mediated_cell_adhesion_KEGG Mm_MAPK_Cascade Mm_Regulation_of_Actin_Cytoskeleton_KEGG					ARMS-mediated activation (from REACTOME) Acute myeloid leukemia (from KEGG) Acute myeloid leukemia(from KEGG) B Cell Receptor Signaling Pathway (from WikiPathways) Bladder cancer (from KEGG) Bladder cancer(from KEGG) Chemokine signaling pathway (from KEGG) Chemokine signaling pathway(from KEGG) Chronic myeloid leukemia (from KEGG) Chronic myeloid leukemia(from KEGG) Colorectal cancer (from KEGG) …	http://www.ncbi.nlm.nih.gov/gene/109880
non significatif	A_52_P448559	0	-3.21315	-1.45314																							-1.76	Map3k2	Mus musculus 16 days neonate cerebellum cDNA, RIKEN full-length enriched library, clone:9630061B06 product:mitogen activated protein kinase kinase kinase 2, full insert sequence. [AK036364]	26405	mitogen-activated protein kinase kinase kinase 2	AK036364	GO:0005515|GO:0005634|GO:0005524|GO:0046872|GO:0005829|GO:0007165|GO:0016310|GO:0005737|GO:0004672|GO:0000166|GO:0004674|GO:0016301|GO:0006468|GO:0004709|GO:0016740		Mm.211762		Mm_MAPK_Cascade	Gap junction MAPK signaling pathway
embryo	A_52_P54666	2	-11.0836	-1.72852							-2.12066								-2.46535						-1.35724	-1.64329	-1.76858	Mtap2	Mus musculus 15 days embryo head cDNA, RIKEN full-length enriched library, clone:D930031J16 product:microtubule-associated protein 2, full insert sequence, [AK086484]	17756	microtubule-associated protein 2	AK086484	GO:0005515|GO:0043005|GO:0005516|GO:0005519|GO:0001578|GO:0005875|GO:0005874|GO:0030425|GO:0016358|GO:0005622|GO:0043234|GO:0005737|GO:0043198|GO:0018107|GO:0043025|GO:0007026|GO:0019719|GO:0019718			Protein Kinase A at the Centrosome	Mm_MAPK_Cascade
oui	A_52_P595117	1	0																									Braf	Mus musculus Braf transforming gene (Braf), mRNA [NM_139294]	109880	Braf transforming gene	NM_139294	GO:0005515|GO:0005886|GO:0043434|GO:0005634|GO:0051591|GO:0051291|GO:0046872|GO:0005737|GO:0043524|GO:0000166|GO:0000165|GO:0016301|GO:0070374|GO:0019717|GO:0004709|GO:0046982|GO:0023034|GO:0005624|GO:0031434|GO:0005625|GO:0005524|GO:0007165|GO:0004672|GO:0004674|GO:0006468|GO:0005057|GO:0016740	NM_139294	Mm,245513		Mm_Integrin-mediated_cell_adhesion_KEGG Mm_MAPK_Cascade Mm_Regulation_of_Actin_Cytoskeleton_KEGG					ARMS-mediated activation (from REACTOME) Acute myeloid leukemia (from KEGG) Acute myeloid leukemia(from KEGG) B Cell Receptor Signaling Pathway (from WikiPathways) Bladder cancer (from KEGG) Bladder cancer(from KEGG) Chemokine signaling pathway (from KEGG) Chemokine signaling pathway(from KEGG) Chronic myeloid leukemia (from KEGG) Chronic myeloid leukemia(from KEGG) Colorectal cancer (from KEGG) …	http://www.ncbi.nlm.nih.gov/gene/109880
non significatif	A_52_P604195	0	9.09462		1.13098							1.23587	1.20736								1.46167				1.34267	1.36171	1.35435	Mbp	Mus musculus myelin basic protein (Mbp), transcript variant 8, mRNA [NM_001025245]	17196	myelin basic protein	NM_001025245	GO:0033269|GO:0005737|GO:0016020|GO:0005886|GO:0043218|GO:0043209|GO:0042552|GO:0043025|GO:0050771|GO:0019911|GO:0005634|GO:0042995	NM_001025245	Mm.252063		Mm_MAPK_Cascade
interet	Pathway gene NCBI	base de données		lien pathways	catégorie pathways
sec	Mm_Mitochondrial_fatty_acid_betaoxidation	GENMAPP	L	no link
interet	ProbeName	significatif	somme	Liver-118-10	Liver-118-100	Liver 153-10	Liver 153-100	Liver MIX-10	Liver MIX-100	Colon 118-10	Colon 118-100	Colon 153-10	Colon 153-100	Colon MIX-10	Colon MIX-100	Adipose 118-10	Adipose-118-100	Adipose-153-10	Adipose-153-100	Adipose-MIX-10	Adipose-MIX-100	Muscle 118-10	Muscle-118-100	Muscle 153-10 (ss lame 8683-3)	Muscle-153-100	Muscle-MIX-10	Muscle-MIX-100	GeneSymbol	Description	EntrezGeneID	GeneName	Genbank Accession	Go	RefSeqAccession	UniGeneID	Cellular and Regulatory processes Pathways BIOCARTA	Cellular and Regulatory processes Pathways GENMAPP	Cellular and Regulatory processes Pathways KEGG	Metabolism Pathways BIOCARTA	Metabolism Pathways GENMAPP	Metabolism Pathways KEGG	Pathway gene NCBI	lien entrez gene	remarque source
oui	A_51_P291749	1	-8.8323	-1.29823	-1.31111	-1.25452	-1.19881												-1.63864	-2.13099								Pecr	Mus musculus peroxisomal trans-2-enoyl-CoA reductase (Pecr), mRNA [NM_023523]	111175	peroxisomal trans-2-enoyl-CoA reductase	NM_023523	GO:0005739|GO:0008610|GO:0019166|GO:0005488|GO:0008152|GO:0030497|GO:0016491|GO:0006633|GO:0003824|GO:0055114|GO:0005777	NM_023523	Mm,281738					Mm_Mitochondrial_fatty_acid_betaoxidation		Biosynthesis of unsaturated fatty acids (from KEGG) Biosynthesis of unsaturated fatty acids(from KEGG) Fatty Acid Biosynthesis (from WikiPathways) Mitochondrial LC-Fatty Acid Beta-Oxidation (from WikiPathways) Peroxisome (from KEGG) Peroxisome(from KEGG) very long chain fatty acid biosynthesis (from BIOCYC)	http://www.ncbi.nlm.nih.gov/gene/111175
non significatif	A_51_P463452	0	2.71721													-1.97263					1.41447		1.76772				1.50765	Acsl1	Mus musculus acyl-CoA synthetase long-chain family member 1 (Acsl1), mRNA [NM_007981]	14081	acyl-CoA synthetase long-chain family member 1	NM_007981	GO:0006629|GO:0005792|GO:0010033|GO:0005886|GO:0005783|GO:0042178|GO:0016874|GO:0005625|GO:0005741|GO:0043758|GO:0003824|GO:0005524|GO:0004467|GO:0005739|GO:0016020|GO:0000166|GO:0008152|GO:0006631|GO:0006641|GO:0016021|GO:0015908|GO:0005778|GO:0005777	NM_007981	Mm,210323			Adipocytokine signaling pathway		Mm_Mitochondrial_fatty_acid_betaoxidation	Fatty acid metabolism
oui	A_51_P496432	1	1.88175													-2.10852					1.41516					1.33994	1.23517	Acsl1	Mus musculus acyl-CoA synthetase long-chain family member 1 (Acsl1), mRNA [NM_007981]	14081	acyl-CoA synthetase long-chain family member 1	NM_007981	GO:0006629|GO:0005792|GO:0010033|GO:0005886|GO:0005783|GO:0042178|GO:0016874|GO:0005625|GO:0005741|GO:0043758|GO:0003824|GO:0005524|GO:0004467|GO:0005739|GO:0016020|GO:0000166|GO:0008152|GO:0006631|GO:0006641|GO:0016021|GO:0015908|GO:0005778|GO:0005777	NM_007981	Mm,210323			Adipocytokine signaling pathway		Mm_Mitochondrial_fatty_acid_betaoxidation	Fatty acid metabolism	2-oxobutyrate degradation (from BIOCYC) Adipocytokine signaling pathway (from KEGG) Adipocytokine signaling pathway(from KEGG) Fatty Acid Beta Oxidation (from WikiPathways) Fatty Acid Biosynthesis (from WikiPathways) Fatty Acyl-CoA Biosynthesis (from REACTOME) Fatty acid metabolism (from KEGG) Fatty acid metabolism(from KEGG) Fatty acid, triacylglycerol, and ketone body metabolism (from REACTOME)…	http://www.ncbi.nlm.nih.gov/gene/14081
non significatif	A_52_P597618	0	0.935331													-1.96997					1.34964		1.55566					Acsl1	Mus musculus acyl-CoA synthetase long-chain family member 1 (Acsl1), mRNA [NM_007981]	14081	acyl-CoA synthetase long-chain family member 1	NM_007981	GO:0006629|GO:0005792|GO:0010033|GO:0005886|GO:0005783|GO:0042178|GO:0016874|GO:0005625|GO:0005741|GO:0043758|GO:0003824|GO:0005524|GO:0004467|GO:0005739|GO:0016020|GO:0000166|GO:0008152|GO:0006631|GO:0006641|GO:0016021|GO:0015908|GO:0005778|GO:0005777	NM_007981	Mm,210323			Adipocytokine signaling pathway		Mm_Mitochondrial_fatty_acid_betaoxidation	Fatty acid metabolism
interet	Pathway gene NCBI	base de données		lien pathways	catégorie pathways
sec	Mm_Prostaglandin_synthesis_regulation	GENMAPP	L	no link
interet	ProbeName	significatif	somme	Liver-118-10	Liver-118-100	Liver 153-10	Liver 153-100	Liver MIX-10	Liver MIX-100	Colon 118-10	Colon 118-100	Colon 153-10	Colon 153-100	Colon MIX-10	Colon MIX-100	Adipose 118-10	Adipose-118-100	Adipose-153-10	Adipose-153-100	Adipose-MIX-10	Adipose-MIX-100	Muscle 118-10	Muscle-118-100	Muscle 153-10 (ss lame 8683-3)	Muscle-153-100	Muscle-MIX-10	Muscle-MIX-100	GeneSymbol	Description	EntrezGeneID	GeneName	Genbank Accession	Go	RefSeqAccession	UniGeneID	Cellular and Regulatory processes Pathways BIOCARTA	Cellular and Regulatory processes Pathways GENMAPP	Cellular and Regulatory processes Pathways KEGG	Metabolism Pathways BIOCARTA	Metabolism Pathways GENMAPP	Metabolism Pathways KEGG	Pathway gene NCBI	lien entrez gene	remarque source
oui	A_51_P115005	2	5.60411								-1.60173			1.41105			1.40328		1.56011	2.8314								Edn1	Mus musculus endothelin 1 (Edn1), mRNA [NM_010104]	13614	endothelin 1	NM_010104	GO:0005515|GO:0008284|GO:0051899|GO:0051216|GO:0030818|GO:0048514|GO:0031707|GO:0031708|GO:0009953|GO:0005615|GO:0007243|GO:0007205|GO:0006885|GO:0019229|GO:0046888|GO:0007507|GO:0050880|GO:0014032|GO:0015758|GO:0045987|GO:0051482|GO:0042310|GO:0042474|GO:0007589|GO:0001666|GO:0031583|GO:0001569|GO:0007585|GO:0030146|GO:0030147|GO:0043179|GO:0005102|GO:0005576|GO:0001701|GO:0001501|GO:0007186|GO:…	NM_010104	Mm,14543	NFAT and Hypertrophy of the heart (Transcription in the broken heart) Role of EGF Receptor Transactivation by GPCRs in Cardiac Hypertrophy		Neuroactive ligand-receptor interaction		Mm_Prostaglandin_synthesis_regulation		Class A/1 (Rhodopsin-like receptors) (from REACTOME) G alpha (q) signalling events (from REACTOME) GPCR downstream signaling (from REACTOME) GPCR ligand binding (from REACTOME) Melanogenesis (from KEGG) Melanogenesis(from KEGG) MicroRNAs in cardiomyocyte hypertrophy (from WikiPathways) Peptide ligand-binding receptors (from REACTOME) Prostaglandin Synthesis and Regulation (from WikiPathways) Sign…	http://www.ncbi.nlm.nih.gov/gene/13614
oui	A_51_P207988	3	8.15513	-1.35176																	3.3597		4.02551		2.12168			Ptger4	Mus musculus prostaglandin E receptor 4 (subtype EP4) (Ptger4), transcript variant 2, mRNA [NM_008965]	19219	prostaglandin E receptor 4 (subtype EP4)	NM_008965	GO:0007165|GO:0030278|GO:0016020|GO:0007186|GO:0005886|GO:0004930|GO:0004872|GO:0016021|GO:0007189|GO:0004955|GO:0004871|GO:0004957	NM_008965	Mm.18509	Eicosanoid Metabolism	Mm_GPCRDB_Class_A_Rhodopsin-like Mm_Small_ligand_GPCRs	Neuroactive ligand-receptor interaction		Mm_Prostaglandin_synthesis_regulation		Class A/1 (Rhodopsin-like receptors) (from REACTOME) Eicosanoid ligand-binding receptors (from REACTOME) G alpha (s) signalling events (from REACTOME) GPCR downstream signaling (from REACTOME) GPCR ligand binding (from REACTOME) GPCRs, Class A Rhodopsin-like (from WikiPathways) Neuroactive ligand-receptor interaction (from KEGG) Neuroactive ligand-receptor interaction(from KEGG) Prostaglandin Syn…	http://www.ncbi.nlm.nih.gov/gene/19219
oui	A_51_P254855	1	-1.33457	-1.33457																								Ptgs2	Mus musculus prostaglandin-endoperoxide synthase 2 (Ptgs2), mRNA [NM_011198]	19225	prostaglandin-endoperoxide synthase 2	NM_011198	GO:0008285|GO:0042640|GO:0005783|GO:0005634|GO:0030282|GO:0046872|GO:0071636|GO:0045429|GO:0008289|GO:0046697|GO:0005737|GO:0031915|GO:0006954|GO:0004601|GO:0045907|GO:0001516|GO:0045987|GO:0042127|GO:0032496|GO:0090050|GO:0051926|GO:0007613|GO:0006633|GO:0034097|GO:0006979|GO:0005792|GO:0008610|GO:0043065|GO:0007566|GO:0051968|GO:0004666|GO:0090271|GO:0048661|GO:0010575|GO:0043234|GO:0016020|GO:…	NM_011198	Mm.292547	Eicosanoid Metabolism Mechanism of Acetaminophen Activity and Toxicity				Mm_Eicosanoid_Synthesis Mm_Prostaglandin_synthesis_regulation	Arachidonic acid metabolism	Arachidonic acid metabolism (from KEGG) Arachidonic acid metabolism(from KEGG) Arachidonic acid metabolism pathway (from LIPID MAPS) Arachidonic acid metabolism via COX (Cyclooxygenase) pathway (from LIPID MAPS) Biological oxidations (from REACTOME) COX reactions (from REACTOME) Eicosanoid Synthesis (from WikiPathways) Leishmaniasis (from KEGG) Leishmaniasis(from KEGG) Metabolic pathways (from KE…	http://www.ncbi.nlm.nih.gov/gene/19225
oui	A_51_P281089	1	-5.87453				-2.15889			-1.22152		-1.24717	-1.24695															S100a6	Mus musculus S100 calcium binding protein A6 (calcyclin) (S100a6), mRNA [NM_011313]	20200	S100 calcium binding protein A6 (calcyclin)	NM_011313	GO:0005515|GO:0005737|GO:0016020|GO:0005886|GO:0015075|GO:0005509|GO:0008270|GO:0005634|GO:0046872							Mm_Prostaglandin_synthesis_regulation		Prostaglandin Synthesis and Regulation (from WikiPathways)	http://www.ncbi.nlm.nih.gov/gene/20200
oui	A_51_P309727	1	2.64685							2.64685																		Cyp11a1	Mus musculus cytochrome P450, family 11, subfamily a, polypeptide 1 (Cyp11a1), nuclear gene encoding mitochondrial protein, mRNA [NM_019779]	13070	cytochrome P450, family 11, subfamily a, polypeptide 1	NM_019779	GO:0006629|GO:0042542|GO:0006694|GO:0005506|GO:0007617|GO:0008386|GO:0009055|GO:0046872|GO:0005739|GO:0004497|GO:0016020|GO:0015485|GO:0016491|GO:0006700|GO:0030061|GO:0008202|GO:0055114|GO:0020037|GO:0008203	Mm.302865						Mm_Glucocorticoid_Mineralocorticoid_Metabolism Mm_Prostaglandin_synthesis_regulation	C21-Steroid hormone metabolism	Biological oxidations (from REACTOME) Cytochrome P450 - arranged by substrate type (from REACTOME) Endogenous sterols (from REACTOME) Glucocorticoid &amp; Mineralcorticoid Metabolism (from WikiPathways) Metabolic pathways (from KEGG) Metabolism (from REACTOME) Metabolism of lipids and lipoproteins (from REACTOME) Metabolism of steroid hormones and vitamins A and D (from REACTOME) Phase 1 - Functi…	http://www.ncbi.nlm.nih.gov/gene/13070
oui	A_51_P309733	6	13.8302								2.4408	2.62111	3.21267	2.50237	2.29829					2.52157							-1.76661	Cyp11a1	Mus musculus cytochrome P450, family 11, subfamily a, polypeptide 1 (Cyp11a1), nuclear gene encoding mitochondrial protein, mRNA [NM_019779]	13070	cytochrome P450, family 11, subfamily a, polypeptide 1	NM_019779	GO:0006629|GO:0042542|GO:0006694|GO:0005506|GO:0007617|GO:0008386|GO:0009055|GO:0046872|GO:0005739|GO:0004497|GO:0016020|GO:0015485|GO:0016491|GO:0006700|GO:0030061|GO:0008202|GO:0055114|GO:0020037|GO:0008203	NM_019779	Mm.302865					Mm_Glucocorticoid_Mineralocorticoid_Metabolism Mm_Prostaglandin_synthesis_regulation	C21-Steroid hormone metabolism	Biological oxidations (from REACTOME) Cytochrome P450 - arranged by substrate type (from REACTOME) Endogenous sterols (from REACTOME) Glucocorticoid &amp; Mineralcorticoid Metabolism (from WikiPathways) Metabolic pathways (from KEGG) Metabolism (from REACTOME) Metabolism of lipids and lipoproteins (from REACTOME) Metabolism of steroid hormones and vitamins A and D (from REACTOME) Phase 1 - Functi…	http://www.ncbi.nlm.nih.gov/gene/13070
oui	A_51_P402760	1	-1.63208																								-1.63208	Pla2g4a	Mus musculus phospholipase A2, group IVA (cytosolic, calcium-dependent) (Pla2g4a), mRNA [NM_008869]	18783	phospholipase A2, group IVA (cytosolic, calcium-dependent)	NM_008869	GO:0019369|GO:0008284|GO:0048471|GO:0031340|GO:0005634|GO:0005829|GO:0046697|GO:0005737|GO:0004622|GO:0042127|GO:0004623|GO:0047498|GO:0043129|GO:0010033|GO:0043065|GO:0031394|GO:0005624|GO:0001542|GO:0004620|GO:0031410|GO:0016042|GO:0042588|GO:0051592|GO:0016787|GO:0050729|GO:0008152|GO:0009395	NM_008869	Mm,4186	Eicosanoid Metabolism Fc Epsilon Receptor I Signaling in Mast Cells		Fc epsilon RI signaling pathway Long-term depression MAPK signaling pathway VEGF signaling pathway		Mm_Prostaglandin_synthesis_regulation	Arachidonic acid metabolism Glycerophospholipid metabolism Linoleic acid metabolism	ADP signalling through P2Y purinoceptor 1 (from REACTOME) Arachidonic acid metabolism (from KEGG) Arachidonic acid metabolism(from KEGG) Arachidonic acid metabolism pathway (from LIPID MAPS) Arachidonic acid metabolism via COX (Cyclooxygenase) pathway (from LIPID MAPS) Ca-dependent events (from REACTOME) Ether lipid metabolism (from KEGG) Ether lipid metabolism(from KEGG) Fat digestion and absorp…	http://www.ncbi.nlm.nih.gov/gene/18783
non significatif	A_51_P417991	0	-1.72393																								-1.72393	Ednra	Mus musculus 13 days embryo heart cDNA, RIKEN full-length enriched library, clone:D330022C23 product:unclassifiable, full insert sequence. [AK052292]	13617	endothelin receptor type A	AK052292	GO:0005515|GO:0001599|GO:0005886|GO:0051928|GO:0030818|GO:0007204|GO:0007205|GO:0007507|GO:0014032|GO:0015758|GO:0051482|GO:0042310|GO:0004872|GO:0004871|GO:0051281|GO:0050678|GO:0001666|GO:0031965|GO:0001569|GO:0007585|GO:0004930|GO:0030315|GO:0043278|GO:0001701|GO:0007165|GO:0007186|GO:0016020|GO:0004962|GO:0050729|GO:0001934|GO:0008217|GO:0004713|GO:0016021		Mm.392296	Role of EGF Receptor Transactivation by GPCRs in Cardiac Hypertrophy	Mm_GPCRDB_Other Mm_Peptide_GPCRs	Calcium signaling pathway Neuroactive ligand-receptor interaction		Mm_Prostaglandin_synthesis_regulation
oui	A_51_P457734	2	-5.36735		-2.83652	-2.53083																						Ednra	Mus musculus endothelin receptor type A (Ednra), mRNA [NM_010332]	13617	endothelin receptor type A	NM_010332				Role of EGF Receptor Transactivation by GPCRs in Cardiac Hypertrophy	Mm_GPCRDB_Other Mm_Peptide_GPCRs	Calcium signaling pathway Neuroactive ligand-receptor interaction		Mm_Prostaglandin_synthesis_regulation		Calcium signaling pathway (from KEGG) Calcium signaling pathway(from KEGG) Class A/1 (Rhodopsin-like receptors) (from REACTOME) G alpha (q) signalling events (from REACTOME) GPCR downstream signaling (from REACTOME) GPCR ligand binding (from REACTOME) GPCRs, Other (from WikiPathways) Neuroactive ligand-receptor interaction (from KEGG) Neuroactive ligand-receptor interaction(from KEGG) Peptide GPC…	http://www.ncbi.nlm.nih.gov/gene/13617
oui	A_51_P520718	1	-2.18201		-2.18201																							Ptger3	Mus musculus prostaglandin E receptor 3 (subtype EP3) (Ptger3), mRNA [NM_011196]	19218	prostaglandin E receptor 3 (subtype EP3)	NM_011196				Eicosanoid Metabolism	Mm_GPCRDB_Class_A_Rhodopsin-like Mm_Small_ligand_GPCRs	Calcium signaling pathway Neuroactive ligand-receptor interaction		Mm_Prostaglandin_synthesis_regulation		Calcium signaling pathway (from KEGG) Calcium signaling pathway(from KEGG) Class A/1 (Rhodopsin-like receptors) (from REACTOME) Eicosanoid ligand-binding receptors (from REACTOME) G alpha (i) signalling events (from REACTOME) GPCR downstream signaling (from REACTOME) GPCR ligand binding (from REACTOME) GPCRs, Class A Rhodopsin-like (from WikiPathways) Neuroactive ligand-receptor interaction (from…	http://www.ncbi.nlm.nih.gov/gene/19218
non significatif	A_52_P223473	0	-1.74662																								-1.74662	Ptger4	Mus musculus 12 days embryo spinal ganglion cDNA, RIKEN full-length enriched library, clone:D130004L12 product:prostaglandin E receptor 4 (subtype EP4), full insert sequence. [AK051137]	19219	prostaglandin E receptor 4 (subtype EP4)	AK051137	GO:0007165|GO:0030278|GO:0016020|GO:0007186|GO:0005886|GO:0004930|GO:0004872|GO:0016021|GO:0007189|GO:0004955|GO:0004871|GO:0004957		Mm.406103	Eicosanoid Metabolism	Mm_GPCRDB_Class_A_Rhodopsin-like Mm_Small_ligand_GPCRs	Neuroactive ligand-receptor interaction		Mm_Prostaglandin_synthesis_regulation
non significatif	A_52_P224760	0	-1.40035	-1.40035																								Ptgs2	Mus musculus prostaglandin-endoperoxide synthase 2 (Ptgs2), mRNA [NM_011198]	19225	prostaglandin-endoperoxide synthase 2	NM_011198				Eicosanoid Metabolism Mechanism of Acetaminophen Activity and Toxicity				Mm_Eicosanoid_Synthesis Mm_Prostaglandin_synthesis_regulation	Arachidonic acid metabolism
non significatif	A_52_P475697	0	-4.70368								-1.77118														-1.44514	-1.48736		Cyp11a1	Mus musculus adult male adrenal gland cDNA, RIKEN full-length enriched library, clone:7330408A21 product:unclassifiable, full insert sequence. [AK135608]	13070	cytochrome P450, family 11, subfamily a, polypeptide 1	AK135608	GO:0006629|GO:0042542|GO:0006694|GO:0005506|GO:0007617|GO:0008386|GO:0009055|GO:0046872|GO:0005739|GO:0004497|GO:0016020|GO:0015485|GO:0016491|GO:0006700|GO:0030061|GO:0008202|GO:0055114|GO:0020037|GO:0008203							Mm_Glucocorticoid_Mineralocorticoid_Metabolism Mm_Prostaglandin_synthesis_regulation	C21-Steroid hormone metabolism
oui	A_52_P577662	2	7.69683																	3.30716			1.34633		1.39326		1.65009	Ednrb	Mus musculus endothelin receptor type B (Ednrb), transcript variant 1, mRNA [NM_007904]	13618	endothelin receptor type B	NM_007904	GO:0005515|GO:0005886|GO:0001755|GO:0007200|GO:0007204|GO:0031702|GO:0006885|GO:0042311|GO:0042310|GO:0004872|GO:0004871|GO:0048066|GO:0050678|GO:0043066|GO:0031965|GO:0004930|GO:0005624|GO:0030318|GO:0048484|GO:0007165|GO:0007186|GO:0016020|GO:0004962|GO:0007422|GO:0043473|GO:0001934|GO:0008217|GO:0007497|GO:0048265|GO:0016021|GO:0001600|GO:0051930	NM_007904	Mm,229532	Role of EGF Receptor Transactivation by GPCRs in Cardiac Hypertrophy	Mm_GPCRDB_Class_A_Rhodopsin-like Mm_Peptide_GPCRs	Calcium signaling pathway Neuroactive ligand-receptor interaction		Mm_Prostaglandin_synthesis_regulation		Calcium signaling pathway (from KEGG) Calcium signaling pathway(from KEGG) Class A/1 (Rhodopsin-like receptors) (from REACTOME) G alpha (q) signalling events (from REACTOME) GPCR downstream signaling (from REACTOME) GPCR ligand binding (from REACTOME) GPCRs, Class A Rhodopsin-like (from WikiPathways) Melanogenesis (from KEGG) Melanogenesis(from KEGG) Neuroactive ligand-receptor interaction (from …	http://www.ncbi.nlm.nih.gov/gene/13618
neonate	A_52_P622988	1	4.13033	1.72737																						2.40297		Ednra	Mus musculus 3 days neonate thymus cDNA, RIKEN full-length enriched library, clone:A630071G03 product:SIMILAR TO ENDOTHELIN RECEPTOR TYPE A, full insert sequence. [AK042211]	13617	endothelin receptor type A	AK042211	GO:0005515|GO:0001599|GO:0005886|GO:0051928|GO:0030818|GO:0007204|GO:0007205|GO:0007507|GO:0014032|GO:0015758|GO:0051482|GO:0042310|GO:0004872|GO:0004871|GO:0051281|GO:0050678|GO:0001666|GO:0031965|GO:0001569|GO:0007585|GO:0004930|GO:0030315|GO:0043278|GO:0001701|GO:0007165|GO:0007186|GO:0016020|GO:0004962|GO:0050729|GO:0001934|GO:0008217|GO:0004713|GO:0016021			Role of EGF Receptor Transactivation by GPCRs in Cardiac Hypertrophy	Mm_GPCRDB_Other Mm_Peptide_GPCRs	Calcium signaling pathway Neuroactive ligand-receptor interaction		Mm_Prostaglandin_synthesis_regulation
oui	A_52_P677744	1	0																									Ptger3	Mus musculus prostaglandin E receptor 3 (subtype EP3) (Ptger3), mRNA [NM_011196]	19218	prostaglandin E receptor 3 (subtype EP3)	NM_011196	GO:0005515|GO:0030146|GO:0005886|GO:0004930|GO:0007200|GO:0004955|GO:0004957|GO:0007204|GO:0007165|GO:0016020|GO:0007186|GO:0001660|GO:0015701|GO:0004872|GO:0007188|GO:0016021|GO:0004871	NM_011196	Mm,30424	Eicosanoid Metabolism	Mm_GPCRDB_Class_A_Rhodopsin-like Mm_Small_ligand_GPCRs	Calcium signaling pathway Neuroactive ligand-receptor interaction		Mm_Prostaglandin_synthesis_regulation		Calcium signaling pathway (from KEGG) Calcium signaling pathway(from KEGG) Class A/1 (Rhodopsin-like receptors) (from REACTOME) Eicosanoid ligand-binding receptors (from REACTOME) G alpha (i) signalling events (from REACTOME) GPCR downstream signaling (from REACTOME) GPCR ligand binding (from REACTOME) GPCRs, Class A Rhodopsin-like (from WikiPathways) Neuroactive ligand-receptor interaction (from…	http://www.ncbi.nlm.nih.gov/gene/19218
interet	Pathway gene NCBI	base de données		lien pathways	catégorie pathways
sec	Mm_Small_ligand_GPCRs	GENMAPP	L	no link
interet	ProbeName	significatif	somme	Liver-118-10	Liver-118-100	Liver 153-10	Liver 153-100	Liver MIX-10	Liver MIX-100	Colon 118-10	Colon 118-100	Colon 153-10	Colon 153-100	Colon MIX-10	Colon MIX-100	Adipose 118-10	Adipose-118-100	Adipose-153-10	Adipose-153-100	Adipose-MIX-10	Adipose-MIX-100	Muscle 118-10	Muscle-118-100	Muscle 153-10 (ss lame 8683-3)	Muscle-153-100	Muscle-MIX-10	Muscle-MIX-100	GeneSymbol	Description	EntrezGeneID	GeneName	Genbank Accession	Go	RefSeqAccession	UniGeneID	Cellular and Regulatory processes Pathways BIOCARTA	Cellular and Regulatory processes Pathways GENMAPP	Cellular and Regulatory processes Pathways KEGG	Metabolism Pathways BIOCARTA	Metabolism Pathways GENMAPP	Metabolism Pathways KEGG	Pathway gene NCBI	lien entrez gene	remarque source
non significatif	A_51_P108757	0	-3.65353				-1.24684					-1.16066	-1.24603															Fuca1	Mus musculus fucosidase, alpha-L- 1, tissue (Fuca1), mRNA [NM_024243]	71665	fucosidase, alpha-L- 1, tissue	NM_024243	GO:0016787|GO:0043169|GO:0005975|GO:0004560|GO:0016798|GO:0015928|GO:0008152|GO:0005529|GO:0005625|GO:0006004|GO:0003824|GO:0005764				sous le nom Cnr2 Mm_Small_ligand_GPCRs Mm_GPCRDB_Class_A_Rhodopsin-like	sous le nom Cnr2 Neuroactive ligand-receptor interaction	sous le nom Cnr2 Metabolism of Anandamide, an Endogenous Cannabinoid		Glycan structures - degradation N-Glycan degradation sous le nom Hmgcl Butanoate metabolism Synthesis and degradation of ketone bodies Valine, leucine and isoleucine degradation
oui	A_51_P207988	3	8.15513	-1.35176																	3.3597		4.02551		2.12168			Ptger4	Mus musculus prostaglandin E receptor 4 (subtype EP4) (Ptger4), transcript variant 2, mRNA [NM_008965]	19219	prostaglandin E receptor 4 (subtype EP4)	NM_008965	GO:0007165|GO:0030278|GO:0016020|GO:0007186|GO:0005886|GO:0004930|GO:0004872|GO:0016021|GO:0007189|GO:0004955|GO:0004871|GO:0004957	NM_008965	Mm.18509	Eicosanoid Metabolism	Mm_GPCRDB_Class_A_Rhodopsin-like Mm_Small_ligand_GPCRs	Neuroactive ligand-receptor interaction		Mm_Prostaglandin_synthesis_regulation		Class A/1 (Rhodopsin-like receptors) (from REACTOME) Eicosanoid ligand-binding receptors (from REACTOME) G alpha (s) signalling events (from REACTOME) GPCR downstream signaling (from REACTOME) GPCR ligand binding (from REACTOME) GPCRs, Class A Rhodopsin-like (from WikiPathways) Neuroactive ligand-receptor interaction (from KEGG) Neuroactive ligand-receptor interaction(from KEGG) Prostaglandin Syn…	http://www.ncbi.nlm.nih.gov/gene/19219
oui	A_51_P208511	2	6.85812									1.76763							2.08501							3.00549		Cnr2	Mus musculus cannabinoid receptor 2 (macrophage) (Cnr2), mRNA [NM_009924]	12802	cannabinoid receptor 2 (macrophage)	NM_009924	GO:0005886|GO:0004930|GO:0042995|GO:0045759|GO:0033004|GO:0030425|GO:0019233|GO:0031234|GO:0004949|GO:0007165|GO:0006954|GO:0051001|GO:0007186|GO:0016020|GO:0050728|GO:0043025|GO:0032496|GO:0032229|GO:0007610|GO:0004872|GO:0004871|GO:0016021|GO:0019717	NM_009924	Mm,297251		Mm_Small_ligand_GPCRs Mm_GPCRDB_Class_A_Rhodopsin-like	Neuroactive ligand-receptor interaction	Metabolism of Anandamide, an Endogenous Cannabinoid		sous le nom Fuca1 Glycan structures - degradation N-Glycan degradation sous le nom Hmgcl Butanoate metabolism Synthesis and degradation of ketone bodies Valine, leucine and isoleucine degradation	Class A/1 (Rhodopsin-like receptors) (from REACTOME) G alpha (i) signalling events (from REACTOME) GPCR downstream signaling (from REACTOME) GPCR ligand binding (from REACTOME) GPCRs, Class A Rhodopsin-like (from WikiPathways) Neuroactive ligand-receptor interaction (from KEGG) Neuroactive ligand-receptor interaction(from KEGG) Signal Transduction (from REACTOME) Signaling by GPCR (from REACTOME)…	http://www.ncbi.nlm.nih.gov/gene/12802
oui	A_51_P338476	2	6.88547					1.79383	2.43628											2.65536								Mtnr1b	Mus musculus melatonin receptor 1B (Mtnr1b), mRNA [NM_145712]	244701	melatonin receptor 1B	NM_145712	GO:0007165|GO:0016020|GO:0007186|GO:0005886|GO:0005887|GO:0004930|GO:0007623|GO:0004872|GO:0016021|GO:0008502|GO:0004871	NM_145712	Mm.222631		Mm_GPCRDB_Other Mm_Small_ligand_GPCRs	Neuroactive ligand-receptor interaction				Class A/1 (Rhodopsin-like receptors) (from REACTOME) G alpha (i) signalling events (from REACTOME) GPCR downstream signaling (from REACTOME) GPCR ligand binding (from REACTOME) GPCRs, Other (from WikiPathways) Neuroactive ligand-receptor interaction (from KEGG) Neuroactive ligand-receptor interaction(from KEGG) Signal Transduction (from REACTOME) Signaling by GPCR (from REACTOME) Small Ligand GPC…	http://www.ncbi.nlm.nih.gov/gene/244701
oui	A_51_P403378	6	17.1323	2.92544		2.67279															2.20276			3.23359	3.16483	2.93289		Cnr1	Mus musculus cannabinoid receptor 1 (brain) (Cnr1), mRNA [NM_007726]	12801	cannabinoid receptor 1 (brain)	NM_007726	GO:0002866|GO:0060405|GO:0005886|GO:0031999|GO:0045471|GO:0045776|GO:0045777|GO:0042220|GO:0045759|GO:0033004|GO:0004949|GO:0043271|GO:0031622|GO:0008144|GO:0007611|GO:0032496|GO:0007610|GO:0007613|GO:0004872|GO:0004871|GO:0051966|GO:0005792|GO:0060259|GO:0043065|GO:0004930|GO:0007568|GO:0043278|GO:0019233|GO:0019216|GO:0007165|GO:0051001|GO:0050796|GO:0007186|GO:0016020|GO:0032228|GO:0010976|GO:…	NM_007726	Mm.7992	Metabolism of Anandamide, an Endogenous Cannabinoid	Mm_GPCRDB_Class_A_Rhodopsin-like Mm_GPCRDB_Other Mm_Small_ligand_GPCRs	Neuroactive ligand-receptor interaction				Class A/1 (Rhodopsin-like receptors) (from REACTOME) G alpha (i) signalling events (from REACTOME) GPCR downstream signaling (from REACTOME) GPCR ligand binding (from REACTOME) GPCRs, Class A Rhodopsin-like (from WikiPathways) GPCRs, Other (from WikiPathways) Neuroactive ligand-receptor interaction (from KEGG) Neuroactive ligand-receptor interaction(from KEGG) Retrograde endocannabinoid signaling…	http://www.ncbi.nlm.nih.gov/gene/12801
oui	A_51_P520718	1	-2.18201		-2.18201																							Ptger3	Mus musculus prostaglandin E receptor 3 (subtype EP3) (Ptger3), mRNA [NM_011196]	19218	prostaglandin E receptor 3 (subtype EP3)	NM_011196				Eicosanoid Metabolism	Mm_GPCRDB_Class_A_Rhodopsin-like Mm_Small_ligand_GPCRs	Calcium signaling pathway Neuroactive ligand-receptor interaction		Mm_Prostaglandin_synthesis_regulation		Calcium signaling pathway (from KEGG) Calcium signaling pathway(from KEGG) Class A/1 (Rhodopsin-like receptors) (from REACTOME) Eicosanoid ligand-binding receptors (from REACTOME) G alpha (i) signalling events (from REACTOME) GPCR downstream signaling (from REACTOME) GPCR ligand binding (from REACTOME) GPCRs, Class A Rhodopsin-like (from WikiPathways) Neuroactive ligand-receptor interaction (from…	http://www.ncbi.nlm.nih.gov/gene/19218
non significatif	A_52_P223473	0	-1.74662																								-1.74662	Ptger4	Mus musculus 12 days embryo spinal ganglion cDNA, RIKEN full-length enriched library, clone:D130004L12 product:prostaglandin E receptor 4 (subtype EP4), full insert sequence. [AK051137]	19219	prostaglandin E receptor 4 (subtype EP4)	AK051137	GO:0007165|GO:0030278|GO:0016020|GO:0007186|GO:0005886|GO:0004930|GO:0004872|GO:0016021|GO:0007189|GO:0004955|GO:0004871|GO:0004957		Mm.406103	Eicosanoid Metabolism	Mm_GPCRDB_Class_A_Rhodopsin-like Mm_Small_ligand_GPCRs	Neuroactive ligand-receptor interaction		Mm_Prostaglandin_synthesis_regulation
non significatif	A_52_P3229	0	1.69025								1.69025																	Cnr2	Mus musculus cannabinoid receptor 2 (macrophage) (Cnr2), mRNA [NM_009924]	12802	cannabinoid receptor 2 (macrophage)	NM_009924	GO:0005886|GO:0004930|GO:0042995|GO:0045759|GO:0033004|GO:0030425|GO:0019233|GO:0031234|GO:0004949|GO:0007165|GO:0006954|GO:0051001|GO:0007186|GO:0016020|GO:0050728|GO:0043025|GO:0032496|GO:0032229|GO:0007610|GO:0004872|GO:0004871|GO:0016021|GO:0019717				Mm_Small_ligand_GPCRs Mm_GPCRDB_Class_A_Rhodopsin-like	Neuroactive ligand-receptor interaction	Metabolism of Anandamide, an Endogenous Cannabinoid		sous le nom Fuca1 Glycan structures - degradation N-Glycan degradation sous le nom Hmgcl Butanoate metabolism Synthesis and degradation of ketone bodies Valine, leucine and isoleucine degradation
oui	A_52_P460537	1	-4.48188				-2.95923																		-1.52265			Lpar2	Mus musculus lysophosphatidic acid receptor 2 (Lpar2), mRNA [NM_020028]	53978	lysophosphatidic acid receptor 2	NM_020028	GO:0005886|GO:0004930|GO:0035025|GO:0030165|GO:0000187|GO:0007165|GO:0001619|GO:0007186|GO:0016020|GO:0004872|GO:0004871|GO:0016021|GO:0043410	NM_020028	Mm.23253	sous le nom Edg4 Rho-Selective Guanine Exchange Factor AKAP13 Mediates Stress Fiber Formation	sous le nom Edg4 Mm_Small_ligand_GPCRs	sous le nom Edg4 Neuroactive ligand-receptor interaction				Class A/1 (Rhodopsin-like receptors) (from REACTOME) G alpha (i) signalling events (from REACTOME) G alpha (q) signalling events (from REACTOME) GPCR downstream signaling (from REACTOME) GPCR ligand binding (from REACTOME) Lysosphingolipid and LPA receptors (from REACTOME) Neuroactive ligand-receptor interaction (from KEGG) Neuroactive ligand-receptor interaction(from KEGG) Signal Transduction (f…	http://www.ncbi.nlm.nih.gov/gene/53978
oui	A_52_P677744	1	0																									Ptger3	Mus musculus prostaglandin E receptor 3 (subtype EP3) (Ptger3), mRNA [NM_011196]	19218	prostaglandin E receptor 3 (subtype EP3)	NM_011196	GO:0005515|GO:0030146|GO:0005886|GO:0004930|GO:0007200|GO:0004955|GO:0004957|GO:0007204|GO:0007165|GO:0016020|GO:0007186|GO:0001660|GO:0015701|GO:0004872|GO:0007188|GO:0016021|GO:0004871	NM_011196	Mm,30424	Eicosanoid Metabolism	Mm_GPCRDB_Class_A_Rhodopsin-like Mm_Small_ligand_GPCRs	Calcium signaling pathway Neuroactive ligand-receptor interaction		Mm_Prostaglandin_synthesis_regulation		Calcium signaling pathway (from KEGG) Calcium signaling pathway(from KEGG) Class A/1 (Rhodopsin-like receptors) (from REACTOME) Eicosanoid ligand-binding receptors (from REACTOME) G alpha (i) signalling events (from REACTOME) GPCR downstream signaling (from REACTOME) GPCR ligand binding (from REACTOME) GPCRs, Class A Rhodopsin-like (from WikiPathways) Neuroactive ligand-receptor interaction (from…	http://www.ncbi.nlm.nih.gov/gene/19218
interet	Pathway gene NCBI	base de données		lien pathways	catégorie pathways
sec	Mm_Wnt_Signaling	GENMAPP	L	no link
interet	ProbeName	significatif	somme	Liver-118-10	Liver-118-100	Liver 153-10	Liver 153-100	Liver MIX-10	Liver MIX-100	Colon 118-10	Colon 118-100	Colon 153-10	Colon 153-100	Colon MIX-10	Colon MIX-100	Adipose 118-10	Adipose-118-100	Adipose-153-10	Adipose-153-100	Adipose-MIX-10	Adipose-MIX-100	Muscle 118-10	Muscle-118-100	Muscle 153-10 (ss lame 8683-3)	Muscle-153-100	Muscle-MIX-10	Muscle-MIX-100	GeneSymbol	Description	EntrezGeneID	GeneName	Genbank Accession	Go	RefSeqAccession	UniGeneID	Cellular and Regulatory processes Pathways BIOCARTA	Cellular and Regulatory processes Pathways GENMAPP	Cellular and Regulatory processes Pathways KEGG	Metabolism Pathways BIOCARTA	Metabolism Pathways GENMAPP	Metabolism Pathways KEGG	Pathway gene NCBI	lien entrez gene	remarque source
oui	A_51_P171616	1	-1.38932																						-1.38932			Wnt10a	Mus musculus wingless related MMTV integration site 10a (Wnt10a), mRNA [NM_009518]	22409	wingless related MMTV integration site 10a	NM_009518	GO:0007165|GO:0007267|GO:0005578|GO:0005102|GO:0009887|GO:0007275|GO:0005576|GO:0004871|GO:0016055|GO:0007223	NM_009518	Mm,5130		Mm_Wnt_Signaling	Hedgehog signaling pathway Wnt signaling pathway				Basal cell carcinoma (from KEGG) Basal cell carcinoma(from KEGG) ESC Pluripotency Pathways (from WikiPathways) HTLV-I infection (from KEGG) HTLV-I infection(from KEGG) Hedgehog signaling pathway (from KEGG) Hedgehog signaling pathway(from KEGG) Melanogenesis (from KEGG) Melanogenesis(from KEGG) Pathways in cancer (from KEGG) Wnt Signaling Pathway (from WikiPathways) Wnt Signaling Pathway and Plur…	http://www.ncbi.nlm.nih.gov/gene/22409
non significatif	A_51_P190863	0	-1.91633	-1.91633																								Fzd3	Mus musculus frizzled homolog 3 (Drosophila) (Fzd3), mRNA [NM_021458]	14365	frizzled homolog 3 (Drosophila)	NM_021458					Mm_Wnt_Signaling	Wnt signaling pathway
oui	A_51_P210970	2	-6.66307																		-2.59751						-4.06556	Wnt3a	Mus musculus wingless-related MMTV integration site 3A (Wnt3a), mRNA [NM_009522]	22416	wingless-related MMTV integration site 3A	NM_009522	GO:0005515|GO:0048103|GO:0007368|GO:0045599|GO:0001756|GO:0007267|GO:0030879|GO:0005110|GO:0007409|GO:0009952|GO:0005615|GO:0007223|GO:0001947|GO:0030198|GO:0009887|GO:0021904|GO:0004871|GO:0016055|GO:0060070|GO:0030097|GO:0042472|GO:0035121|GO:0005578|GO:0005102|GO:0005576|GO:0007275|GO:0021874|GO:0001701|GO:0007165|GO:0021766|GO:0045595|GO:0007498|GO:0048343	NM_009522	Mm.1367		Mm_Wnt_Signaling	Hedgehog signaling pathway Wnt signaling pathway				Basal cell carcinoma (from KEGG) Basal cell carcinoma Cancer of the skin is the most common cancer in Caucasians and basal cell carcinomas (BCC) account for 90% of all skin cancers. The vast majority of BCC cases are sporadic, though there is a rare fam... Basal cell carcinoma(from KEGG) Class B/2 (Secretin family receptors) (from REACTOME) ESC Pluripotency Pathways (from WikiPathways) GPCR ligan…	http://www.ncbi.nlm.nih.gov/gene/22416
non significatif	A_51_P243750	0	-1.65437										-1.65437															Racgap1	Mus musculus Rac GTPase-activating protein 1 (Racgap1), mRNA [NM_012025]	26934	Rac GTPase-activating protein 1	NM_012025	GO:0023034|GO:0005634|GO:0007275|GO:0031410|GO:0007283|GO:0009790|GO:0046872|GO:0030154|GO:0007405|GO:0005622|GO:0007165|GO:0050790|GO:0005737|GO:0007049|GO:0006810|GO:0005856|GO:0051301|GO:0005096|GO:0006811				Mm_S1P_Signaling Mm_Wnt_Signaling
oui	A_51_P304643	1	-2.59749							-2.59749																		Wnt10b	Mus musculus wingless related MMTV integration site 10b (Wnt10b), mRNA [NM_011718]	22410	wingless related MMTV integration site 10b	NM_011718	GO:0008284|GO:0005102|GO:0005578|GO:0007267|GO:0005576|GO:0007275|GO:0010552|GO:0007223|GO:0007165|GO:0071425|GO:0009887|GO:0004871|GO:0016055	Mm.4709			Mm_Wnt_Signaling	Hedgehog signaling pathway Wnt signaling pathway				Adipogenesis (from WikiPathways) Adipogenesis The different classes of factors involved in adipogenesis are shown. Adipogenesis is the process by which fat cells differentiate from predadipocytes to adipocytes (fat cells). Adipose tissue, compos... Basal cell carcinoma (from KEGG) Basal cell carcinoma(from KEGG) Developmental Biology (from REACTOME) ESC Pluripotency Pathways (from WikiPathways) H…	http://www.ncbi.nlm.nih.gov/gene/22410
oui	A_51_P404077	1	-3.28459				-2.0379															-1.24669						Fzd2	Mus musculus frizzled homolog 2 (Drosophila) (Fzd2), mRNA [NM_020510]	57265	frizzled homolog 2 (Drosophila)	NM_020510	GO:0042813|GO:0005515|GO:0004926|GO:0004930|GO:0007199|GO:0007267|GO:0007275|GO:0007204|GO:0007223|GO:0007165|GO:0016020|GO:0007186|GO:0030855|GO:0004872|GO:0016021|GO:0004871|GO:0016055|GO:0007166|GO:0004888	NM_020510	Mm.36416		Mm_GPCRDB_Other Mm_Wnt_Signaling	Wnt signaling pathway				Basal cell carcinoma (from KEGG) Basal cell carcinoma(from KEGG) ESC Pluripotency Pathways (from WikiPathways) GPCRs, Other (from WikiPathways) HTLV-I infection (from KEGG) HTLV-I infection(from KEGG) Melanogenesis (from KEGG) Melanogenesis(from KEGG) MicroRNAs in cardiomyocyte hypertrophy (from WikiPathways) Pathways in cancer (from KEGG) Wnt Signaling Pathway (from WikiPathways) Wnt Signaling P…	http://www.ncbi.nlm.nih.gov/gene/57265
non significatif	A_51_P482571	0	-1.12753									-1.12753																Wnt6	Mouse Wnt-6 mRNA, complete cds. [M89800]	22420	wingless-related MMTV integration site 6	M89800	GO:0005515|GO:0007165|GO:0007267|GO:0005578|GO:0005102|GO:0009887|GO:0007275|GO:0005576|GO:0004871|GO:0016055|GO:0007223				Mm_Wnt_Signaling	Hedgehog signaling pathway Wnt signaling pathway
non significatif	A_52_P168231	0	-1.7508																								-1.7508	Fzd3	Mus musculus frizzled homolog 3 (Drosophila) (Fzd3), mRNA [NM_021458]	14365	frizzled homolog 3 (Drosophila)	NM_021458	GO:0001736|GO:0005515|GO:0042472|GO:0004926|GO:0004930|GO:0071679|GO:0045177|GO:0001843|GO:0007275|GO:0005575|GO:0008150|GO:0007165|GO:0016020|GO:0007186|GO:0004872|GO:0016021|GO:0004871|GO:0016055|GO:0007166|GO:0004888	NM_021458	Mm.214687		Mm_Wnt_Signaling	Wnt signaling pathway
oui	A_52_P231691	1	-3.07846																	-3.07846								Wnt7b	Mus musculus wingless-related MMTV integration site 7B (Wnt7b), transcript variant 1, mRNA [NM_009528]	22422	wingless-related MMTV integration site 7B	NM_009528	GO:0005515|GO:0060710|GO:0060428|GO:0072236|GO:0005886|GO:0030324|GO:0032536|GO:0060425|GO:0072054|GO:0007267|GO:0046330|GO:0072053|GO:0005615|GO:0007223|GO:0031175|GO:0060669|GO:0005737|GO:0072061|GO:0072060|GO:0048568|GO:0004871|GO:0016055|GO:0060070|GO:0044237|GO:0005578|GO:0005102|GO:0005576|GO:0007275|GO:0042592|GO:0072207|GO:0007257|GO:0072205|GO:0060560|GO:0001701|GO:0045669|GO:0007165|GO:…	NM_009528	Mm.306946		Mm_Wnt_Signaling	Hedgehog signaling pathway Wnt signaling pathway				Basal cell carcinoma (from KEGG) Basal cell carcinoma(from KEGG) ESC Pluripotency Pathways (from WikiPathways) HTLV-I infection (from KEGG) HTLV-I infection(from KEGG) Hedgehog signaling pathway (from KEGG) Hedgehog signaling pathway(from KEGG) Melanogenesis (from KEGG) Melanogenesis(from KEGG) Pathways in cancer (from KEGG) Wnt Signaling Pathway (from WikiPathways) Wnt Signaling Pathway and Plur…	http://www.ncbi.nlm.nih.gov/gene/22422
oui	A_52_P259508	2	-6.99169			-1.82878																			-2.90375		-2.25917	Prkcq	protein kinase C, theta Gene [Source:MGI (curated);Acc:MGI:97601] [ENSMUST00000114853]			AK085546			Mm.329993	Keratinocyte Differentiation	Mm_Calcium_regulation_in_cardiac_cells Mm_G_Protein_Signaling Mm_Smooth_muscle_contraction Mm_Wnt_Signaling	Adipocytokine signaling pathway T cell receptor signaling pathway Tight junction				Adaptive Immune System (from REACTOME) Adipocytokine signaling pathway (from KEGG) Adipocytokine signaling pathway(from KEGG) Apoptosis (from REACTOME) Apoptotic cleavage of cellular proteins (from REACTOME) Apoptotic execution phase (from REACTOME) Axon guidance (from REACTOME) B Cell Receptor Signaling Pathway (from WikiPathways) Calcium Regulation in the Cardiac Cell (from WikiPathways) Develo…	http://www.ncbi.nlm.nih.gov/gene/18761
oui	A_52_P298465	1	2.20204																		2.20204							Racgap1	Mus musculus Rac GTPase-activating protein 1 (Racgap1), mRNA [NM_012025]	26934	Rac GTPase-activating protein 1	NM_012025	GO:0023034|GO:0005634|GO:0007275|GO:0031410|GO:0007283|GO:0009790|GO:0046872|GO:0030154|GO:0007405|GO:0005622|GO:0007165|GO:0050790|GO:0005737|GO:0007049|GO:0006810|GO:0005856|GO:0051301|GO:0005096|GO:0006811	NM_012025	Mm.273804		Mm_S1P_Signaling Mm_Wnt_Signaling					Rho GTPase cycle (from REACTOME) Rho GTPase cycle computationally inferred pathway (not manually curated) Signal Transduction (from REACTOME) Signal Transduction of S1P Receptor (from WikiPathways) Signaling by Rho GTPases (from REACTOME) Wnt Signaling Pathway and Pluripotency (from WikiPathways)	http://www.ncbi.nlm.nih.gov/gene/26934
oui	A_52_P328867	1	2.12527						2.12527																			Prkcb	Mus musculus protein kinase C, beta (Prkcb), mRNA [NM_008855]	18751	protein kinase C, beta	NM_008855				sous le nom Prkcb1 Activation of PKC through G protein coupled receptor Activation of Src by Protein-tyrosine phosphatase alpha Angiotensin II mediated activation of JNK Pathway via Pyk2 dependent signaling Apoptotic Signaling in Response to DNA Damage Attenuation of GPCR Signaling BCR Signaling Pathway Bioactive Peptide Induced Signaling Pathway Cadmium induces DNA synthesis and proliferation in…	sous le nom Prkcb1 Mm_Calcium_regulation_in_cardiac_cells Mm_G_Protein_Signaling Mm_Smooth_muscle_contraction Mm_Wnt_Signaling	sous le nom Prkcb1 B cell receptor signaling pathway Calcium signaling pathway Fc epsilon RI signaling pathway Focal adhesion Gap junction Leukocyte transendothelial migration Long-term depression Long-term potentiation MAPK signaling pathway Natural killer cell mediated cytotoxicity Phosphatidylinositol signaling system Tight junction VEGF signaling pathway Wnt signaling pathway				African trypanosomiasis (from KEGG) African trypanosomiasis(from KEGG) Aldosterone-regulated sodium reabsorption (from KEGG) Aldosterone-regulated sodium reabsorption(from KEGG) Amoebiasis (from KEGG) Amoebiasis(from KEGG) B Cell Receptor Signaling Pathway (from WikiPathways) B cell receptor signaling pathway (from KEGG) B cell receptor signaling pathway(from KEGG) Calcium Regulation in the Cardi…	http://www.ncbi.nlm.nih.gov/gene/18751
oui	A_52_P415155	1	-3.49264		-2.35231									-1.14033														Wnt6	Mus musculus wingless-related MMTV integration site 6 (Wnt6), mRNA [NM_009526]	22420	wingless-related MMTV integration site 6	NM_009526	GO:0005515|GO:0007165|GO:0007267|GO:0005578|GO:0005102|GO:0009887|GO:0007275|GO:0005576|GO:0004871|GO:0016055|GO:0007223				Mm_Wnt_Signaling	Hedgehog signaling pathway Wnt signaling pathway				Basal cell carcinoma (from KEGG) Basal cell carcinoma(from KEGG) ESC Pluripotency Pathways (from WikiPathways) HTLV-I infection (from KEGG) HTLV-I infection(from KEGG) Hedgehog signaling pathway (from KEGG) Hedgehog signaling pathway(from KEGG) Melanogenesis (from KEGG) Melanogenesis(from KEGG) Pathways in cancer (from KEGG) Wnt Signaling Pathway (from WikiPathways) Wnt Signaling Pathway and Plur…	http://www.ncbi.nlm.nih.gov/gene/22420
oui	A_52_P502351	4	5.22721	2.94518	2.25928	2.28208						1.10098									-3.36031							Fzd3	Mus musculus frizzled homolog 3 (Drosophila) (Fzd3), mRNA [NM_021458]	14365	frizzled homolog 3 (Drosophila)	NM_021458	GO:0001736|GO:0005515|GO:0042472|GO:0004926|GO:0004930|GO:0071679|GO:0045177|GO:0001843|GO:0007275|GO:0005575|GO:0008150|GO:0007165|GO:0016020|GO:0007186|GO:0004872|GO:0016021|GO:0004871|GO:0016055|GO:0007166|GO:0004888	NM_021458	Mm.214687		Mm_Wnt_Signaling	Wnt signaling pathway				Basal cell carcinoma (from KEGG) Basal cell carcinoma(from KEGG) ESC Pluripotency Pathways (from WikiPathways) HTLV-I infection (from KEGG) HTLV-I infection(from KEGG) Melanogenesis (from KEGG) Melanogenesis(from KEGG) Pathways in cancer (from KEGG) Wnt Signaling Pathway (from WikiPathways) Wnt Signaling Pathway and Pluripotency (from WikiPathways) Wnt signaling pathway (from KEGG) Wnt signaling …	http://www.ncbi.nlm.nih.gov/gene/14365
non significatif	A_52_P51355	0	0																									Prkcb	Mus musculus protein kinase C, beta (Prkcb), mRNA [NM_008855]	18751	protein kinase C, beta	NM_008855	GO:0050853|GO:0005515|GO:0005634|GO:0031526|GO:0046872|GO:0014059|GO:0005737|GO:0000166|GO:0016301|GO:0006816|GO:0043123|GO:0045449|GO:0005813|GO:0005246|GO:0042493|GO:0023034|GO:0006874|GO:0005624|GO:0006915|GO:0005625|GO:0005524|GO:0006350|GO:0042113|GO:0004672|GO:0016020|GO:0004674|GO:0006468|GO:0008270|GO:0004697|GO:0040008|GO:0016740|GO:0016568	NM_008855	Mm,207496	sous le nom Prkcb1 Activation of PKC through G protein coupled receptor Activation of Src by Protein-tyrosine phosphatase alpha Angiotensin II mediated activation of JNK Pathway via Pyk2 dependent signaling Apoptotic Signaling in Response to DNA Damage Attenuation of GPCR Signaling BCR Signaling Pathway Bioactive Peptide Induced Signaling Pathway Cadmium induces DNA synthesis and proliferation in…	sous le nom Prkcb1 Mm_Calcium_regulation_in_cardiac_cells Mm_G_Protein_Signaling Mm_Smooth_muscle_contraction Mm_Wnt_Signaling	sous le nom Prkcb1 B cell receptor signaling pathway Calcium signaling pathway Fc epsilon RI signaling pathway Focal adhesion Gap junction Leukocyte transendothelial migration Long-term depression Long-term potentiation MAPK signaling pathway Natural killer cell mediated cytotoxicity Phosphatidylinositol signaling system Tight junction VEGF signaling pathway Wnt signaling pathway
oui	A_52_P615192	2	-3.23603								1.27869							-2.16276		-2.35195								Wnt16	Mus musculus wingless-related MMTV integration site 16 (Wnt16), mRNA [NM_053116]	93735	wingless-related MMTV integration site 16	NM_053116	GO:0007165|GO:0005578|GO:0007275|GO:0005576|GO:0004871|GO:0016055|GO:0007223	NM_053116	Mm,137403		Mm_Wnt_Signaling	Hedgehog signaling pathway Wnt signaling pathway				Basal cell carcinoma (from KEGG) Basal cell carcinoma(from KEGG) ESC Pluripotency Pathways (from WikiPathways) HTLV-I infection (from KEGG) HTLV-I infection(from KEGG) Hedgehog signaling pathway (from KEGG) Hedgehog signaling pathway(from KEGG) Melanogenesis (from KEGG) Melanogenesis(from KEGG) Pathways in cancer (from KEGG) Transcriptional misregulation in cancers (from KEGG) Transcriptional mis…	http://www.ncbi.nlm.nih.gov/gene/93735

## Sheet: cell signaling
interet	Pathway gene NCBI	base de données		lien pathways	catégorie pathways
prim	Role of PI3K subunit p85 in regulation of Actin Organization and Cell Migration	BIOCARTA	L	http://www.biocarta.com/pathfiles/h_cdc42racPathway.asp	Adhesion Cell Signaling
prim	TGF beta signaling pathway	BIOCARTA, WikiPathways, KEGG	L	http://www.genome.jp/kegg/pathway/hsa/hsa04350.html	BIOCARTA : Cell Signaling Cytokines/Chemokines WikiPathways : Cellular Process KEGG : Environmental Information Processing → Signal Transduction	http://www.biocarta.com/pathfiles/h_tgfbPathway.asp	http://wikipathways.org/index.php/Pathway:WP113
prim	Cytokines and Inflammatory Response	BIOCARTA, WikiPathways	L	http://www.biocarta.com/pathfiles/h_inflamPathway.asp http://wikipathways.org/index.php/Pathway:WP1274	BIOCARTA : Cell Signaling, Cytokines/Chemokines Wikipathays : Physiological Process	http://wikipathways.org/index.php/Pathway:WP222
prim	Activation of PKC through G protein coupled receptor	BIOCARTA	L	http://www.biocarta.com/pathfiles/h_pkcPathway.asp	Cell Signaling
prim	Role of EGF Receptor Transactivation by GPCRs in Cardiac Hypertrophy	BIOCARTA	L	http://www.biocarta.com/pathfiles/h_cardiacegfPathway.asp	Cell Signaling
prim	TNF/Stress Related Signaling	BIOCARTA	L	http://www.biocarta.com/pathfiles/h_stressPathway.asp	Cell Signaling Cytokines/Chemokines
prim	Cytokine Network	BIOCARTA	L	http://www.biocarta.com/pathfiles/h_cytokinePathway.asp	Cell Signaling Cytokines/Chemokines Hematopoiesis Immunology
prim	IL 18 Signaling Pathway	BIOCARTA	L	http://www.biocarta.com/pathfiles/h_il18Pathway.asp	Cell Signaling Cytokines/Chemokines Immunology
prim	IL 6 signaling pathway	BIOCARTA	L	http://www.biocarta.com/pathfiles/h_il6Pathway.asp	Cell Signaling Cytokines/Chemokines Immunology
prim	IL-10 Anti-inflammatory Signaling Pathway	BIOCARTA	L	http://www.biocarta.com/pathfiles/h_il10Pathway.asp	Cell Signaling Cytokines/Chemokines Immunology
prim	IL12 and Stat4 Dependent Signaling Pathway in Th1 Development	BIOCARTA	L	http://www.biocarta.com/pathfiles/h_IL12Pathway.asp	Cell Signaling Cytokines/Chemokines Immunology
prim	Regulation of PGC-1a	BIOCARTA	L	http://www.biocarta.com/pathfiles/h_pgc1aPathway.asp	Cell Signaling Expression
prim	Signal transduction through IL1R	BIOCARTA	L	http://www.biocarta.com/pathfiles/h_il1rPathway.asp	Cell Signaling Immonulogy
sec	Erk1/Erk2 Mapk Signaling pathway	BIOCARTA	L	http://www.biocarta.com/pathfiles/h_erkPathway.asp	Adhesion Cell Signaling
sec	FAS signaling pathway ( CD95 )	BIOCARTA	L	http://www.biocarta.com/pathfiles/h_fasPathway.asp	Apoptosis Cell Signaling Immunology
sec	p53 Signaling Pathway	BIOCARTA, KEGG	L	http://www.biocarta.com/pathfiles/h_p53Pathway.asp	BIOCARTA : Apoptosis Cell Cycle Regulation Cell signaling Expression KEGG : Cellular Process → Cell Growthband Death	http://www.genome.jp/kegg/pathway/hsa/hsa04115.html
sec	Nuclear receptors in lipid metabolism and toxicity, organism-specific biosystem	BIOCARTA, WikiPathways	L	http://wikipathways.org/index.php/Pathway:WP431	BIOCARTA : Cell Signaling Expression WikiPathways : Metabolic Process	http://www.biocarta.com/pathfiles/h_nuclearRsPathway.asp
sec	p38 MAPK Signaling Pathway	BIOCARTA, WikiPathways	L	http://wikipathways.org/index.php/Pathway:WP350	BIOCARTA : Cell Signaling WikiPathways : Cellular Process	http://www.biocarta.com/pathfiles/h_p38mapkPathway.asp
sec	Ceramide Signaling Pathway	BIOCARTA	L	http://www.biocarta.com/pathfiles/h_ceramidePathway.asp	Cell Signaling
sec	Nitric Oxide Signaling Pathway	BIOCARTA	L	http://www.biocarta.com/pathfiles/h_nos1Pathway.asp	Cell Signaling
sec	Reversal of Insulin Resistance by Leptin	BIOCARTA	L	http://www.biocarta.com/pathfiles/h_leptinPathway.asp	Cell Signaling
sec	Thrombin signaling and protease-activated receptors	BIOCARTA	L	http://www.biocarta.com/pathfiles/h_Par1Pathway.asp	Cell Signaling
sec	PDGF Signaling Pathway	BIOCARTA	L	http://www.biocarta.com/pathfiles/h_pdgfPathway.asp	Cell Signaling Cytokines/Chemokines
sec	IFN gamma signaling pathway	BIOCARTA	L	http://www.biocarta.com/pathfiles/h_ifngPathway.asp	Cell Signaling Cytokines/Chemokines Immunology
sec	IL 17 Signaling Pathway	BIOCARTA	L	http://www.biocarta.com/pathfiles/h_il17Pathway.asp	Cell Signaling Cytokines/Chemokines Immunology
sec	IL 2 signaling pathway	BIOCARTA	L	http://www.biocarta.com/pathfiles/h_il2Pathway.asp	Cell Signaling Cytokines/Chemokines Immunology
sec	IL 3 signaling pathway	BIOCARTA	L	http://www.biocarta.com/pathfiles/h_il3Pathway.asp	Cell Signaling Cytokines/Chemokines Immunology
sec	IL 4 signaling pathway	BIOCARTA	L	http://www.biocarta.com/pathfiles/h_il4Pathway.asp	Cell Signaling Cytokines/Chemokines Immunology
sec	IL 5 Signaling Pathway	BIOCARTA	L	http://www.biocarta.com/pathfiles/h_il5Pathway.asp	Cell Signaling Cytokines/Chemokines Immunology
sec	IL-2 Receptor Beta Chain in T cell Activation	BIOCARTA	L	http://www.biocarta.com/pathfiles/h_il2rbPathway.asp	Cell Signaling Cytokines/Chemokines Immunology
sec	IL-7 Signal Transduction	BIOCARTA	L	http://www.biocarta.com/pathfiles/h_il7Pathway.asp	Cell Signaling Cytokines/Chemokines Immunology
sec	Map Kinase Inactivation of SMRT Corepressor	BIOCARTA	L	http://www.biocarta.com/pathfiles/h_egfr_smrtePathway.asp	Cell Signaling Expression
sec	Oxidative Stress Induced Gene Expression Via Nrf2	BIOCARTA	L	http://www.biocarta.com/pathfiles/h_arenrf2Pathway.asp	Cell Signaling Expression
sec	Oxidative Stress Induced Gene Expression Via Nrf3	BIOCARTA	L	no link	Cell Signaling Expression
sec	Oxidative Stress Induced Gene Expression Via Nrf4	BIOCARTA	L	no link	Cell Signaling Expression
sec	Oxidative Stress Induced Gene Expression Via Nrf5	BIOCARTA	L	no link	Cell Signaling Expression
sec	Oxidative Stress Induced Gene Expression Via Nrf6	BIOCARTA	L	no link	Cell Signaling Expression
sec	Oxidative Stress Induced Gene Expression Via Nrf7	BIOCARTA	L	no link	Cell Signaling Expression
sec	Cell adhesion molecules (CAMs)	KEGG	L	http://www.genome.jp/kegg/pathway/hsa/hsa04514.html	Environmental Information Processing → Signaling Molecules and Interaction
interet	Pathway gene NCBI	base de données		lien pathways	catégorie pathways
prim	Role of PI3K subunit p85 in regulation of Actin Organization and Cell Migration	BIOCARTA	L	http://www.biocarta.com/pathfiles/h_cdc42racPathway.asp	Adhesion Cell Signaling
interet	ProbeName	significatif	somme	Liver-118-10	Liver-118-100	Liver 153-10	Liver 153-100	Liver MIX-10	Liver MIX-100	Colon 118-10	Colon 118-100	Colon 153-10	Colon 153-100	Colon MIX-10	Colon MIX-100	Adipose 118-10 (ss lame 8917-1)	Adipose-118-100	Adipose-153-10	Adipose-153-100	Adipose-MIX-10	Adipose-MIX-100	Muscle 118-10	Muscle 118-100 (ss lame 8680-2)	Muscle 153-10 (ss lame 8683-3)	Muscle-153-100	Muscle-MIX-10	Muscle-MIX-100	GeneSymbol	Description	EntrezGeneID	GeneName	Genbank Accession	Go	RefSeqAccession	UniGeneID	Cellular and Regulatory processes Pathways BIOCARTA	Cellular and Regulatory processes Pathways GENMAPP	Cellular and Regulatory processes Pathways KEGG	Metabolism Pathways BIOCARTA	Metabolism Pathways GENMAPP	Metabolism Pathways KEGG	Pathway gene NCBI	lien entrez gene	remarque source
oui	A_52_P264283	1	2.59912																						2.59912			Pdgfra	Mus musculus platelet derived growth factor receptor, alpha polypeptide (Pdgfra), transcript variant 1, mRNA [NM_011058]	18595	platelet derived growth factor receptor, alpha polypeptide	NM_011058	GO:0005515|GO:0008284|GO:0005018|GO:0030325|GO:0030324|GO:0001553|GO:0048705|GO:0009653|GO:0030539|GO:0000166|GO:0016301|GO:0030198|GO:0060021|GO:0042475|GO:0009887|GO:0005021|GO:0004872|GO:0048010|GO:0048407|GO:0005524|GO:0001701|GO:0007165|GO:0008210|GO:0008585|GO:0004672|GO:0060325|GO:0016020|GO:0005887|GO:0033327|GO:0006468|GO:0048008|GO:0004713|GO:0016021|GO:0004714|GO:0007169|GO:0016740	NM_011058	Mm.221403	CBL mediated ligand-induced downregulation of EGF receptors Erk1/Erk2 Mapk Signaling pathway PDGF Signaling Pathway Phospholipids as signalling intermediaries Rac 1 cell motility signaling pathway Role of PI3K subunit p85 in regulation of Actin Organization and Cell Migration	Mm_Regulation_of_Actin_Cytoskeleton_KEGG	Calcium signaling pathway Cytokine-cytokine receptor interaction Focal adhesion Gap junction MAPK signaling pathway Regulation of actin cytoskeleton				Calcium signaling pathway (from KEGG) Calcium signaling pathway(from KEGG) Cytokine-cytokine receptor interaction (from KEGG) Cytokine-cytokine receptor interaction(from KEGG) Downstream signal transduction (from REACTOME) ESC Pluripotency Pathways (from WikiPathways) Endocytosis (from KEGG) Endocytosis(from KEGG) Focal Adhesion (from WikiPathways) Focal adhesion (from KEGG) Focal adhesion(from K…	http://www.ncbi.nlm.nih.gov/gene/18595
non significatif	A_51_P152199	0	-2.35688																			-1.25269				-1.1042		Arpc2	Mus musculus actin related protein 2/3 complex, subunit 2 (Arpc2), mRNA [NM_029711]	76709	actin related protein 2/3 complex, subunit 2	NM_029711	GO:0005515|GO:0005737|GO:0030833|GO:0030838|GO:0005885|GO:0003779|GO:0042995|GO:0005856|GO:0031252|GO:0005925	NM_029711	Mm.337038	Rho cell motility signaling pathway How Progesterone Initiates the Oocyte Maturation Y branching of actin filaments Role of PI3K subunit p85 in regulation of Actin Organization and Cell Migration
non significatif	A_51_P191586	0	0																									Arpc1a	Mus musculus actin related protein 2/3 complex, subunit 1A (Arpc1a), mRNA [NM_019767]	56443	actin related protein 2/3 complex, subunit 1A	NM_019767	GO:0008150|GO:0003674|GO:0005737|GO:0030833|GO:0005885|GO:0003779|GO:0005856	NM_019767	Mm.371610	Rho cell motility signaling pathway How Progesterone Initiates the Oocyte Maturation Y branching of actin filaments Role of PI3K subunit p85 in regulation of Actin Organization and Cell Migration Reelin Signaling Pathway
non significatif	A_51_P217535	0	1.19612																	1.19612								Actr3	Mus musculus ARP3 actin-related protein 3 homolog (yeast) (Actr3), mRNA [NM_023735]	74117	ARP3 actin-related protein 3 homolog (yeast)	NM_023735	GO:0005515|GO:0030056|GO:0005884|GO:0002102|GO:0051491|GO:0003779|GO:0042995|GO:0060076|GO:0005524|GO:0030027|GO:0010592|GO:0005737|GO:0030833|GO:0030838|GO:0000139|GO:0000166|GO:0045666|GO:0050775|GO:0005856|GO:0031252|GO:0043519	NM_023735	Mm,183102	Rho cell motility signaling pathway How Progesterone Initiates the Oocyte Maturation Y branching of actin filaments Role of PI3K subunit p85 in regulation of Actin Organization and Cell Migration
non significatif	A_51_P345649	0	1.15819	1.08191									1.32822														-1.25194	Pdgfra	Mus musculus platelet derived growth factor receptor, alpha polypeptide (Pdgfra), transcript variant 1, mRNA [NM_011058]	18595	platelet derived growth factor receptor, alpha polypeptide	NM_011058	GO:0005515|GO:0008284|GO:0005018|GO:0030325|GO:0030324|GO:0001553|GO:0048705|GO:0009653|GO:0030539|GO:0000166|GO:0016301|GO:0030198|GO:0060021|GO:0042475|GO:0009887|GO:0005021|GO:0004872|GO:0048010|GO:0048407|GO:0005524|GO:0001701|GO:0007165|GO:0008210|GO:0008585|GO:0004672|GO:0060325|GO:0016020|GO:0005887|GO:0033327|GO:0006468|GO:0048008|GO:0004713|GO:0016021|GO:0004714|GO:0007169|GO:0016740	NM_011058	Mm.221403	CBL mediated ligand-induced downregulation of EGF receptors Erk1/Erk2 Mapk Signaling pathway PDGF Signaling Pathway Phospholipids as signalling intermediaries Rac 1 cell motility signaling pathway Role of PI3K subunit p85 in regulation of Actin Organization and Cell Migration	Mm_Regulation_of_Actin_Cytoskeleton_KEGG	Calcium signaling pathway Cytokine-cytokine receptor interaction Focal adhesion Gap junction MAPK signaling pathway Regulation of actin cytoskeleton
interet	Pathway gene NCBI	base de données		lien pathways	catégorie pathways
prim	TGF beta signaling pathway	BIOCARTA, WikiPathways, KEGG	L	http://www.genome.jp/kegg/pathway/hsa/hsa04350.html	BIOCARTA : Cell Signaling Cytokines/Chemokines WikiPathways : Cellular Process KEGG : Environmental Information Processing → Signal Transduction	http://www.biocarta.com/pathfiles/h_tgfbPathway.asp	http://wikipathways.org/index.php/Pathway:WP113
interet	ProbeName	significatif	somme	Liver-118-10	Liver-118-100	Liver 153-10	Liver 153-100	Liver MIX-10	Liver MIX-100	Colon 118-10	Colon 118-100	Colon 153-10	Colon 153-100	Colon MIX-10	Colon MIX-100	Adipose 118-10 (ss lame 8917-1)	Adipose-118-100	Adipose-153-10	Adipose-153-100	Adipose-MIX-10	Adipose-MIX-100	Muscle 118-10	Muscle 118-100 (ss lame 8680-2)	Muscle 153-10 (ss lame 8683-3)	Muscle-153-100	Muscle-MIX-10	Muscle-MIX-100	GeneSymbol	Description	EntrezGeneID	GeneName	Genbank Accession	Go	RefSeqAccession	UniGeneID	Cellular and Regulatory processes Pathways BIOCARTA	Cellular and Regulatory processes Pathways GENMAPP	Cellular and Regulatory processes Pathways KEGG	Metabolism Pathways BIOCARTA	Metabolism Pathways GENMAPP	Metabolism Pathways KEGG	Pathway gene NCBI	lien entrez gene	remarque source
oui	A_52_P120233	1	-3.77342													-1.7142	-2.05922											Zfyve9	zinc finger, FYVE domain containing 9 Gene [Source:MGI (curated);Acc:MGI:2652838] [ENSMUST00000106657]			BC058416			Mm,196776			TGF-beta signaling pathway				Endocytosis (from KEGG) Endocytosis(from KEGG) Signal Transduction (from REACTOME) Signaling by TGF beta (from REACTOME) TGF Beta Signaling Pathway (from WikiPathways) TGF-beta Receptor Signaling Pathway (from WikiPathways) TGF-beta signaling pathway (from KEGG) TGF-beta signaling pathway(from KEGG)	http://www.ncbi.nlm.nih.gov/gene/230597
oui	A_52_P162967	3	-17.1191	-1.77852		-2.01836	-2.02967	-1.81614									-2.04681	-1.59713				-1.89776		-1.94898	-1.98573			Cd28	Mus musculus CD28 antigen (Cd28), mRNA [NM_007642]	12487	CD28 antigen	NM_007642	GO:0008624|GO:0005886|GO:0002863|GO:0031295|GO:0042803|GO:0045086|GO:0006955|GO:0042110|GO:0016020|GO:0042102|GO:0046641|GO:0045060|GO:0045121|GO:0016021|GO:0048304|GO:0009897	NM_007642	Mm,255003	Antigen Dependent B Cell Activation Bystander B Cell Activation HIV Induced T Cell Apoptosis Role of Tob in T-cell activation Selective expression of chemokine receptors during T-cell polarization T Cytotoxic Cell Surface Molecules T Helper Cell Surface Molecules TACI and BCMA stimulation of B cell immune responses. TGF beta signaling pathway Th1/Th2 Differentiation The Co-Stimulatory Signal Duri…	Mm_Inflammatory_Response_Pathway	Cell adhesion molecules (CAMs) T cell receptor signaling pathway Type I diabetes mellitus				Adaptive Immune System (from REACTOME) Allograft rejection (from KEGG) Allograft rejection(from KEGG) Autoimmune thyroid disease (from KEGG) Autoimmune thyroid disease(from KEGG) CD28 co-stimulation (from REACTOME) CD28 dependent PI3K/Akt signaling (from REACTOME) CD28 dependent Vav1 pathway (from REACTOME) Cell adhesion molecules (CAMs) (from KEGG) Cell adhesion molecules (CAMs)(from KEGG) Costi…	http://www.ncbi.nlm.nih.gov/gene/12487
non significatif	A_52_P175952	0	1.13497																				1.13497					Map3k7	Mus musculus mitogen-activated protein kinase kinase kinase 7 (Map3k7), transcript variant A, mRNA [NM_172688]	26409	mitogen-activated protein kinase kinase kinase 7	NM_172688	GO:0005515|GO:0043066|GO:0000287|GO:0007252|GO:0046330|GO:0001525|GO:0005524|GO:0046872|GO:0001841|GO:0007165|GO:0000186|GO:0004672|GO:0000166|GO:0016301|GO:0000165|GO:0004674|GO:0007179|GO:0006468|GO:0043123|GO:0004709|GO:0016740|GO:0004708	NM_172688	Mm.258589	1 p38 MAPK Signaling Pathway Signal transduction through IL1R FAS signaling pathway ( CD95 ) NFkB activation by Nontypeable Hemophilus influenzae WNT Signaling Pathway TNFR1 Signaling Pathway NF-kB Signaling Pathway Thrombin signaling and protease-activated receptors TGF beta signaling pathway
oui	A_52_P195107	7	-8.10711	1.61941		2.78754											-2.23132			2.31045		-1.82395	-2.37676	-1.91752	-2.42508	-1.94549	-2.10439	Itgb6	Mus musculus integrin beta 6 (Itgb6), transcript variant 2, mRNA [NM_021359]	16420	integrin beta 6	NM_021359	GO:0008305|GO:0007165|GO:0006954|GO:0005178|GO:0016020|GO:0007160|GO:0007229|GO:0005488|GO:0004872|GO:0016021|GO:0007155	NM_021359	Mm,98193		Mm_Integrin-mediated_cell_adhesion_KEGG Mm_TGF_Beta_Signaling_Pathway	ECM-receptor interaction Focal adhesion Regulation of actin cytoskeleton				Arrhythmogenic right ventricular cardiomyopathy (ARVC) (from KEGG) Arrhythmogenic right ventricular cardiomyopathy (ARVC)(from KEGG) Dilated cardiomyopathy (from KEGG) Dilated cardiomyopathy(from KEGG) ECM-receptor interaction (from KEGG) ECM-receptor interaction(from KEGG) Focal Adhesion (from WikiPathways) Focal adhesion (from KEGG) Focal adhesion(from KEGG) Hypertrophic cardiomyopathy (HCM) (f…	http://www.ncbi.nlm.nih.gov/gene/16420
oui	A_52_P262219	1	2.66098	2.22479		1.73299																		-1.2968				Fos	Mus musculus FBJ osteosarcoma oncogene (Fos), mRNA [NM_010234]	14281	FBJ osteosarcoma oncogene	NM_010234	GO:0005667|GO:0006355|GO:0003700|GO:0046982|GO:0006366|GO:0042493|GO:0005624|GO:0005634|GO:0003677|GO:0007399|GO:0043565|GO:0051789|GO:0003690|GO:0045944|GO:0031668|GO:0046983|GO:0019717	NM_010234	Mm.246513	1 B Cell Survival Pathway BCR Signaling Pathway Cadmium induces DNA synthesis and proliferation in macrophages EGF Signaling Pathway EPO Signaling Pathway Fc Epsilon Receptor I Signaling in Mast Cells IGF-1 Signaling Pathway IL 2 signaling pathway IL 3 signaling pathway IL 6 signaling pathway IL-2 Receptor Beta Chain in T cell Activation Inhibition of Cellular Proliferation by Gleevec Insulin Sig…	Mm_Smooth_muscle_contraction Mm_TGF_Beta_Signaling_Pathway	B cell receptor signaling pathway MAPK signaling pathway T cell receptor signaling pathway Toll-like receptor signaling pathway				Activated TLR4 signalling (from REACTOME) Activation of the AP-1 family of transcription factors (from REACTOME) B cell receptor signaling pathway (from KEGG) B cell receptor signaling pathway(from KEGG) Chagas disease (American trypanosomiasis) (from KEGG) Chagas disease (American trypanosomiasis)(from KEGG) Cholinergic synapse (from KEGG) Colorectal cancer (from KEGG) Colorectal cancer(from KEG…	http://www.ncbi.nlm.nih.gov/gene/14281
neonate	A_52_P271511	4	8.86457	-1.50002						2.24747	1.65617		2.67109	2.77345	2.6748												-1.65838	Cd28	Mus musculus 3 days neonate thymus cDNA, RIKEN full-length enriched library, clone:A630001D17 product:CD28 antigen, full insert sequence. [AK041322]	12487	CD28 antigen	AK041322	GO:0008624|GO:0005886|GO:0002863|GO:0031295|GO:0042803|GO:0045086|GO:0006955|GO:0042110|GO:0016020|GO:0042102|GO:0046641|GO:0045060|GO:0045121|GO:0016021|GO:0048304|GO:0009897			Antigen Dependent B Cell Activation Bystander B Cell Activation HIV Induced T Cell Apoptosis Role of Tob in T-cell activation Selective expression of chemokine receptors during T-cell polarization T Cytotoxic Cell Surface Molecules T Helper Cell Surface Molecules TACI and BCMA stimulation of B cell immune responses. TGF beta signaling pathway Th1/Th2 Differentiation The Co-Stimulatory Signal Duri…	Mm_Inflammatory_Response_Pathway	Cell adhesion molecules (CAMs) T cell receptor signaling pathway Type I diabetes mellitus
oui	A_52_P363951	2	2.74498																		2.74498							Thbs1	Mus musculus thrombospondin 1 (Thbs1), mRNA [NM_011580]	21825	thrombospondin 1	NM_011580	GO:0003417|GO:0006954|GO:0005198|GO:0016525|GO:0010811|GO:0005509|GO:0050840|GO:0005576|GO:0007155|GO:0008201|GO:0005615	NM_011580	Mm,4159	TSP-1 Induced Apoptosis in Microvascular Endothelial Cell	Mm_Inflammatory_Response_Pathway Mm_TGF_Beta_Signaling_Pathway	Cell Communication ECM-receptor interaction Focal adhesion TGF-beta signaling pathway				Bladder cancer (from KEGG) Bladder cancer(from KEGG) ECM-receptor interaction (from KEGG) ECM-receptor interaction(from KEGG) Focal Adhesion (from WikiPathways) Focal adhesion (from KEGG) Focal adhesion(from KEGG) Hemostasis (from REACTOME) Inflammatory Response Pathway (from WikiPathways) Integrin cell surface interactions (from REACTOME) Malaria (from KEGG) Malaria(from KEGG) Phagosome (from KE…	http://www.ncbi.nlm.nih.gov/gene/21825
oui	A_52_P38627	2	-0.454914																	2.85896	-3.31387							Egf	Mus musculus epidermal growth factor (Egf), mRNA [NM_010113]	13645	epidermal growth factor	NM_010113	GO:0005154|GO:0008284|GO:0005886|GO:0050730|GO:0005509|GO:0021940|GO:0005576|GO:0005625|GO:0018108|GO:0005615|GO:0000186|GO:0007173|GO:0016020|GO:0050708|GO:0048754|GO:0016021|GO:0008083|GO:0060749	NM_010113	Mm,252481	CBL mediated ligand-induced downregulation of EGF receptors EGF Signaling Pathway Keratinocyte Differentiation Map Kinase Inactivation of SMRT Corepressor Neuroregulin receptor degredation protein-1 Controls ErbB3 receptor recycling Role of EGF Receptor Transactivation by GPCRs in Cardiac Hypertrophy Sprouty regulation of tyrosine kinase signals The role of FYVE-finger proteins in vesicle transpo…		Cytokine-cytokine receptor interaction Focal adhesion Gap junction MAPK signaling pathway Regulation of actin cytoskeleton				Bladder cancer (from KEGG) Bladder cancer(from KEGG) Cytokine-cytokine receptor interaction (from KEGG) Cytokine-cytokine receptor interaction(from KEGG) Delta-Notch Signaling Pathway (from WikiPathways) Disease (from REACTOME) EGFR downregulation (from REACTOME) EGFR interacts with phospholipase C-gamma (from REACTOME) EGFR1 Signaling Pathway (from WikiPathways) ESC Pluripotency Pathways (from W…	http://www.ncbi.nlm.nih.gov/gene/13645
oui	A_52_P567359	1	12.7799		1.67887		3.36999	1.50432		1.54972		1.45436			1.57513				1.64749									Smad5	Mus musculus MAD homolog 5 (Drosophila) (Smad5), transcript variant 1, mRNA [NM_008541]	17129	MAD homolog 5 (Drosophila)	NM_008541	GO:0005515|GO:0001657|GO:0005667|GO:0006355|GO:0003700|GO:0002051|GO:0007275|GO:0005634|GO:0030509|GO:0001525|GO:0060048|GO:0007281|GO:0030154|GO:0006350|GO:0045669|GO:0005622|GO:0071407|GO:0005737|GO:0045944|GO:0030218|GO:0001880|GO:0007179|GO:0006468|GO:0045449	NM_008541	Mm,272920	CTCF: First Multivalent Nuclear Factor	Mm_TGF_Beta_Signaling_Pathway	TGF-beta signaling pathway				ESC Pluripotency Pathways (from WikiPathways) Id Signaling Pathway (from WikiPathways) TGF Beta Signaling Pathway (from WikiPathways) TGF-beta signaling pathway (from KEGG) TGF-beta signaling pathway(from KEGG)	http://www.ncbi.nlm.nih.gov/gene/17129
oui	A_52_P666059	1	3.00304								1.53949		1.46355															Runx3	Mus musculus runt related transcription factor 3 (Runx3), mRNA [NM_019732]	12399	runt related transcription factor 3	NM_019732	GO:0006355|GO:0003700|GO:0050680|GO:0005634|GO:0006917|GO:0045786|GO:0003677|GO:0005524|GO:0031175|GO:0006350|GO:0031069|GO:0007411|GO:0048469|GO:0045449	NM_019732	Mm.378894		Mm_TGF_Beta_Signaling_Pathway					Endochondral Ossification (from WikiPathways) TGF Beta Signaling Pathway (from WikiPathways)	http://www.ncbi.nlm.nih.gov/gene/12399
oui	A_52_P68893	4	-6.40818	2.27284					-2.80115													-2.4079			-3.47198			Ifng	Mus musculus interferon gamma (Ifng), mRNA [NM_008337]	15978	interferon gamma	NM_008337	GO:0001781|GO:0008285|GO:0044146|GO:0005133|GO:0006925|GO:0032735|GO:0033141|GO:0005615|GO:0045429|GO:0030968|GO:0045348|GO:0006955|GO:0050718|GO:0019882|GO:0042102|GO:0044130|GO:0045449|GO:0031642|GO:0042742|GO:0045410|GO:0030593|GO:0042511|GO:0042832|GO:0005576|GO:0009615|GO:0005125|GO:0045785|GO:0032224|GO:0045084|GO:0045666|GO:0002026|GO:0050776|GO:0045893|GO:0048304|GO:0040008|GO:0045080	NM_008337	Mm.240327	Cytokine Network Cytokines and Inflammatory Response IFN gamma signaling pathway IL 18 Signaling Pathway IL12 and Stat4 Dependent Signaling Pathway in Th1 Development NO2-dependent IL 12 Pathway in NK cells Role of Tob in T-cell activation Selective expression of chemokine receptors during T-cell polarization Th1/Th2 Differentiation The 4-1BB-dependent immune response	Mm_Inflammatory_Response_Pathway Mm_Proteasome_Degradation Mm_TGF_Beta_Signaling_Pathway	Cytokine-cytokine receptor interaction Jak-STAT signaling pathway Natural killer cell mediated cytotoxicity Regulation of autophagy T cell receptor signaling pathway TGF-beta signaling pathway Type I diabetes mellitus				African trypanosomiasis (from KEGG) African trypanosomiasis(from KEGG) Allograft rejection (from KEGG) Allograft rejection(from KEGG) Amoebiasis (from KEGG) Amoebiasis(from KEGG) Antigen processing and presentation (from KEGG) Antigen processing and presentation(from KEGG) Chagas disease (American trypanosomiasis) (from KEGG) Chagas disease (American trypanosomiasis)(from KEGG) Cytokine-cytokine …	http://www.ncbi.nlm.nih.gov/gene/15978
oui	A_51_P137336	1	-3.83566					1.24521													-3.63035				-1.45052			Cdh1	Mus musculus cadherin 1 (Cdh1), mRNA [NM_009864]	12550	cadherin 1	NM_009864	GO:0005515|GO:0030054|GO:0042153|GO:0060693|GO:0008013|GO:0005886|GO:0016323|GO:0005737|GO:0016337|GO:0005913|GO:0005912|GO:0005911|GO:0051260|GO:0060662|GO:0007155|GO:0007156|GO:0019903|GO:0005509|GO:0019904|GO:0045177|GO:0001829|GO:0007416|GO:0043281|GO:0016020|GO:0016021|GO:0019538	NM_009864	Mm,35605	SUMOylation as a mechanism to modulate CtBP-dependent gene responses TGF beta signaling pathway	Mm_Cell_Cycle_KEGG	Adherens junction Cell adhesion molecules (CAMs)				Adaptive Immune System (from REACTOME) Adherens junction (from KEGG) Adherens junction(from KEGG) Adherens junctions interactions (from REACTOME) Apoptosis (from REACTOME) Apoptotic cleavage of cell adhesion proteins (from REACTOME) Apoptotic cleavage of cellular proteins (from REACTOME) Apoptotic execution phase (from REACTOME) Bacterial invasion of epithelial cells (from KEGG) Bacterial invasio…	http://www.ncbi.nlm.nih.gov/gene/12550
oui	A_51_P161054	1	-11.1672	-1.43672																		-1.78118		-1.91911	-2.33074	-1.78804	-1.91141	Itgb6	Mus musculus integrin beta 6 (Itgb6), transcript variant 2, mRNA [NM_021359]	16420	integrin beta 6	NM_021359	GO:0008305|GO:0007165|GO:0006954|GO:0005178|GO:0016020|GO:0007160|GO:0007229|GO:0005488|GO:0004872|GO:0016021|GO:0007155	NM_021359	Mm.98193		Mm_Integrin-mediated_cell_adhesion_KEGG Mm_TGF_Beta_Signaling_Pathway	ECM-receptor interaction Focal adhesion Regulation of actin cytoskeleton				Arrhythmogenic right ventricular cardiomyopathy (ARVC) (from KEGG) Arrhythmogenic right ventricular cardiomyopathy (ARVC)(from KEGG) Dilated cardiomyopathy (from KEGG) Dilated cardiomyopathy(from KEGG) ECM-receptor interaction (from KEGG) ECM-receptor interaction(from KEGG) Focal Adhesion (from WikiPathways) Focal adhesion (from KEGG) Focal adhesion(from KEGG) Hypertrophic cardiomyopathy (HCM) (f…	http://www.ncbi.nlm.nih.gov/gene/16420
oui	A_51_P183571	3	9.29286								1.6569									2.74241	2.75177						2.14178	Serpine1	Mus musculus serine (or cysteine) peptidase inhibitor, clade E, member 1 (Serpine1), mRNA [NM_008871]	18787	serine (or cysteine) peptidase inhibitor, clade E, member 1	NM_008871	GO:0005515|GO:0004252|GO:0004867|GO:0010466|GO:0045765|GO:0005576|GO:0005625|GO:0050820|GO:0030414|GO:0005615|GO:0010951|GO:0042127|GO:0042060|GO:0048260	NM_008871	Mm,250422	Fibrinolysis Pathway Platelet Amyloid Precursor Protein Pathway	Mm_Blood_Clotting_Cascade Mm_TGF_Beta_Signaling_Pathway	Complement and coagulation cascades				Adipogenesis (from WikiPathways) Blood Clotting Cascade (from WikiPathways) Chagas disease (American trypanosomiasis) (from KEGG) Chagas disease (American trypanosomiasis)(from KEGG) Complement and Coagulation Cascades (from WikiPathways) Complement and coagulation cascades (from KEGG) Complement and coagulation cascades(from KEGG) Senescence and Autophagy (from WikiPathways) TGF Beta Signaling P…	http://www.ncbi.nlm.nih.gov/gene/18787	PAI1
oui	A_51_P358765	2	-1.71528																								-1.71528	Spp1	Mus musculus secreted phosphoprotein 1 (Spp1), mRNA [NM_009263]	20750	secreted phosphoprotein 1	NM_009263	GO:0048471|GO:0010033|GO:0010811|GO:0031988|GO:0050840|GO:0045177|GO:0005576|GO:0006916|GO:0042995|GO:0048545|GO:0005125|GO:0005615|GO:0031214|GO:0001649|GO:0005737|GO:0001503|GO:0045780|GO:0007155	NM_009263	Mm,288474	Regulators of Bone Mineralization	Mm_TGF_Beta_Signaling_Pathway	Cell Communication ECM-receptor interaction Focal adhesion				ECM-receptor interaction (from KEGG) ECM-receptor interaction(from KEGG) Endochondral Ossification (from WikiPathways) Focal Adhesion (from WikiPathways) Focal adhesion (from KEGG) Focal adhesion(from KEGG) Integrin cell surface interactions (from REACTOME) Osteoclast (from WikiPathways) PluriNetWork (from WikiPathways) Signal Transduction (from REACTOME) Signaling by PDGF (from REACTOME) TGF Bet…	http://www.ncbi.nlm.nih.gov/gene/20750
oui	A_51_P501145	1	2.02742			2.02742																						Lef1	lymphoid enhancer binding factor 1 Gene [Source:MGI (curated);Acc:MGI:96770] [ENSMUST00000029611]	16842	lymphoid enhancer binding factor 1	AK083328										Acute myeloid leukemia (from KEGG) Acute myeloid leukemia(from KEGG) Adherens junction (from KEGG) Adherens junction(from KEGG) Arrhythmogenic right ventricular cardiomyopathy (ARVC) (from KEGG) Arrhythmogenic right ventricular cardiomyopathy (ARVC)(from KEGG) Basal cell carcinoma (from KEGG) Basal cell carcinoma(from KEGG) Colorectal cancer (from KEGG) Colorectal cancer(from KEGG) Delta-Notch Si…	http://www.ncbi.nlm.nih.gov/gene/16842
interet	Pathway gene NCBI	base de données		lien pathways	catégorie pathways
prim	Cytokines and Inflammatory Response	BIOCARTA, WikiPathways	L	http://www.biocarta.com/pathfiles/h_inflamPathway.asp http://wikipathways.org/index.php/Pathway:WP1274	BIOCARTA : Cell Signaling, Cytokines/Chemokines Wikipathays : Physiological Process	http://wikipathways.org/index.php/Pathway:WP222
interet	ProbeName	significatif	somme	Liver-118-10	Liver-118-100	Liver 153-10	Liver 153-100	Liver MIX-10	Liver MIX-100	Colon 118-10	Colon 118-100	Colon 153-10	Colon 153-100	Colon MIX-10	Colon MIX-100	Adipose 118-10 (ss lame 8917-1)	Adipose-118-100	Adipose-153-10	Adipose-153-100	Adipose-MIX-10	Adipose-MIX-100	Muscle 118-10	Muscle 118-100 (ss lame 8680-2)	Muscle 153-10 (ss lame 8683-3)	Muscle-153-100	Muscle-MIX-10	Muscle-MIX-100	GeneSymbol	Description	EntrezGeneID	GeneName	Genbank Accession	Go	RefSeqAccession	UniGeneID	Cellular and Regulatory processes Pathways BIOCARTA	Cellular and Regulatory processes Pathways GENMAPP	Cellular and Regulatory processes Pathways KEGG	Metabolism Pathways BIOCARTA	Metabolism Pathways GENMAPP	Metabolism Pathways KEGG	Pathway gene NCBI	lien entrez gene	remarque source
non significatif	A_51_P114222	0	-2.98919																			-1.28355			-1.70564			Il2	Mus musculus interleukin 2 (Il2), mRNA [NM_008366]	16183	interleukin 2	NM_008366	GO:0005515|GO:0005134|GO:0031851|GO:0030890|GO:0042523|GO:0007204|GO:0005615|GO:0007205|GO:0042104|GO:0006955|GO:0043208|GO:0002903|GO:0045944|GO:0042102|GO:0046013|GO:0045822|GO:0045582|GO:0005576|GO:0005125|GO:0050672|GO:0007186|GO:0050728|GO:0051024|GO:0001934|GO:0001933|GO:0030246|GO:0048304|GO:0008083|GO:0045591	NM_008366	Mm.14190	Antigen Dependent B Cell Activation Cytokine Network Cytokines and Inflammatory Response IL 18 Signaling Pathway IL 2 signaling pathway NFkB activation by Nontypeable Hemophilus influenzae OX40 Signaling Pathway Regulation of hematopoiesis by cytokines Role of Tob in T-cell activation Selective expression of chemokine receptors during T-cell polarization Th1/Th2 Differentiation The 4-1BB-dependen…	Mm_Inflammatory_Response_Pathway	Cytokine-cytokine receptor interaction Jak-STAT signaling pathway T cell receptor signaling pathway Type I diabetes mellitus
non significatif	A_51_P220976	0	-6.32543					-1.52427	-1.66282																-1.55416	-1.58418		Ifng	Mus musculus interferon gamma (Ifng), mRNA [NM_008337]	15978	interferon gamma	NM_008337	GO:0001781|GO:0008285|GO:0044146|GO:0005133|GO:0006925|GO:0032735|GO:0033141|GO:0005615|GO:0045429|GO:0030968|GO:0045348|GO:0006955|GO:0050718|GO:0019882|GO:0042102|GO:0044130|GO:0045449|GO:0031642|GO:0042742|GO:0045410|GO:0030593|GO:0042511|GO:0042832|GO:0005576|GO:0009615|GO:0005125|GO:0045785|GO:0032224|GO:0045084|GO:0045666|GO:0002026|GO:0050776|GO:0045893|GO:0048304|GO:0040008|GO:0045080	NM_008337	Mm.240327	Cytokine Network Cytokines and Inflammatory Response IFN gamma signaling pathway IL 18 Signaling Pathway IL12 and Stat4 Dependent Signaling Pathway in Th1 Development NO2-dependent IL 12 Pathway in NK cells Role of Tob in T-cell activation Selective expression of chemokine receptors during T-cell polarization Th1/Th2 Differentiation The 4-1BB-dependent immune response	Mm_Inflammatory_Response_Pathway Mm_Proteasome_Degradation Mm_TGF_Beta_Signaling_Pathway	Cytokine-cytokine receptor interaction Jak-STAT signaling pathway Natural killer cell mediated cytotoxicity Regulation of autophagy T cell receptor signaling pathway TGF-beta signaling pathway Type I diabetes mellitus
non significatif	A_51_P237865	0	1.58252																									Il4	Mus musculus interleukin 4 (Il4), transcript variant 1, mRNA [NM_021283]	16189	interleukin 4	NM_021283	GO:0005515|GO:0008284|GO:0005136|GO:0048295|GO:0032733|GO:0030890|GO:0050731|GO:0042523|GO:0005615|GO:0043193|GO:0045348|GO:0042104|GO:0051091|GO:0006955|GO:0045019|GO:0045944|GO:0002677|GO:0042102|GO:0010155|GO:0008203|GO:0043066|GO:0050727|GO:0005576|GO:0045671|GO:0002674|GO:0005125|GO:0005126|GO:0042113|GO:0042325|GO:0050871|GO:0050776|GO:0048304|GO:0008083	NM_021283	Mm.276360	Selective expression of chemokine receptors during T-cell polarization Cytokines and Inflammatory Response Cytokine Network Th1/Th2 Differentiation Role of Tob in T-cell activation The 4-1BB-dependent immune response Regulation of hematopoiesis by cytokines GATA3 participate in activating the Th2 cytokine genes expression Antigen Dependent B Cell Activation IL 5 Signaling Pathway IL 4 signaling p…
oui	A_51_P363187	1	3.04344																							3.04344		Cxcl1	Mus musculus chemokine (C-X-C motif) ligand 1 (Cxcl1), mRNA [NM_008176]	14825	chemokine (C-X-C motif) ligand 1	NM_008176	GO:0008009|GO:0006955|GO:0006954|GO:0030593|GO:0005576|GO:0008083|GO:0005615|GO:0005125	NM_008176	Mm.21013			Cytokine-cytokine receptor interaction				Chemokine receptors bind chemokines, organism-specific biosystem (from REACTOME) Chemokine signaling pathway, organism-specific biosystem (from KEGG) Chemokine signaling pathway, conserved biosystem (from KEGG) Class A/1 (Rhodopsin-like receptors), organism-specific biosystem (from REACTOME) Cytokine-cytokine receptor interaction, organism-specific biosystem (from KEGG) Cytokine-cytokine receptor…	http://www.ncbi.nlm.nih.gov/gene/14825
oui	A_52_P68893	4	-6.40818	2.27284					-2.80115													-2.4079			-3.47198			Ifng	Mus musculus interferon gamma (Ifng), mRNA [NM_008337]	15978	interferon gamma	NM_008337	GO:0001781|GO:0008285|GO:0044146|GO:0005133|GO:0006925|GO:0032735|GO:0033141|GO:0005615|GO:0045429|GO:0030968|GO:0045348|GO:0006955|GO:0050718|GO:0019882|GO:0042102|GO:0044130|GO:0045449|GO:0031642|GO:0042742|GO:0045410|GO:0030593|GO:0042511|GO:0042832|GO:0005576|GO:0009615|GO:0005125|GO:0045785|GO:0032224|GO:0045084|GO:0045666|GO:0002026|GO:0050776|GO:0045893|GO:0048304|GO:0040008|GO:0045080	NM_008337	Mm.240327	Cytokine Network Cytokines and Inflammatory Response IFN gamma signaling pathway IL 18 Signaling Pathway IL12 and Stat4 Dependent Signaling Pathway in Th1 Development NO2-dependent IL 12 Pathway in NK cells Role of Tob in T-cell activation Selective expression of chemokine receptors during T-cell polarization Th1/Th2 Differentiation The 4-1BB-dependent immune response	Mm_Inflammatory_Response_Pathway Mm_Proteasome_Degradation Mm_TGF_Beta_Signaling_Pathway	Cytokine-cytokine receptor interaction Jak-STAT signaling pathway Natural killer cell mediated cytotoxicity Regulation of autophagy T cell receptor signaling pathway TGF-beta signaling pathway Type I diabetes mellitus				African trypanosomiasis, organism-specific biosystem (from KEGG) African trypanosomiasis, conserved biosystem (from KEGG) Allograft rejection, organism-specific biosystem (from KEGG) Allograft rejection, conserved biosystem (from KEGG) Amoebiasis, organism-specific biosystem (from KEGG) Amoebiasis, conserved biosystem (from KEGG) Antigen processing and presentation, organism-specific biosystem (f…	http://www.ncbi.nlm.nih.gov/gene/15978
oui	A_51_P212782	2	0.125136	2.28121				-2.15607																				Il1b	Mus musculus interleukin 1 beta (Il1b), mRNA [NM_008361]	16176	interleukin 1 beta	NM_008361				IL 5 Signaling Pathway Msp/Ron Receptor Signaling Pathway NFkB activation by Nontypeable Hemophilus influenzae Signal transduction through IL1R	Mm_Inflammatory_Response_Pathway Mm_Smooth_muscle_contraction	Apoptosis Cytokine-cytokine receptor interaction Hematopoietic cell lineage MAPK signaling pathway Toll-like receptor signaling pathway Type I diabetes mellitus				African trypanosomiasis, organism-specific biosystem (from KEGG) African trypanosomiasis, conserved biosystem (from KEGG) Alzheimer's disease, organism-specific biosystem (from KEGG) Alzheimer's disease, conserved biosystem (from KEGG) Amoebiasis, organism-specific biosystem (from KEGG) Amoebiasis, conserved biosystem (from KEGG) Apoptosis, organism-specific biosystem (from KEGG) Apoptosis, conse…	http://www.ncbi.nlm.nih.gov/gene/16176
oui	A_52_P541353	4	-10.4417																			-2.0857		-2.16518	-2.52964		-3.66116	Il2	Mus musculus interleukin 2 (Il2), mRNA [NM_008366]	16183	interleukin 2	NM_008366	GO:0005515|GO:0005134|GO:0031851|GO:0030890|GO:0042523|GO:0007204|GO:0005615|GO:0007205|GO:0042104|GO:0006955|GO:0043208|GO:0002903|GO:0045944|GO:0042102|GO:0046013|GO:0045822|GO:0045582|GO:0005576|GO:0005125|GO:0050672|GO:0007186|GO:0050728|GO:0051024|GO:0001934|GO:0001933|GO:0030246|GO:0048304|GO:0008083|GO:0045591	NM_008366	Mm.14190	Antigen Dependent B Cell Activation Cytokine Network Cytokines and Inflammatory Response IL 18 Signaling Pathway IL 2 signaling pathway NFkB activation by Nontypeable Hemophilus influenzae OX40 Signaling Pathway Regulation of hematopoiesis by cytokines Role of Tob in T-cell activation Selective expression of chemokine receptors during T-cell polarization Th1/Th2 Differentiation The 4-1BB-dependen…	Mm_Inflammatory_Response_Pathway	Cytokine-cytokine receptor interaction Jak-STAT signaling pathway T cell receptor signaling pathway Type I diabetes mellitus				Allograft rejection, organism-specific biosystem (from KEGG) Allograft rejection, conserved biosystem (from KEGG) Autoimmune thyroid disease, organism-specific biosystem (from KEGG) Autoimmune thyroid disease, conserved biosystem (from KEGG) Chagas disease (American trypanosomiasis), organism-specific biosystem (from KEGG) Chagas disease (American trypanosomiasis), conserved biosystem (from KEGG)…	http://www.ncbi.nlm.nih.gov/gene/16183
oui	A_51_P185415	5	-17.1348					-2.49841	-3.36997		-1.63998		-1.50942				-2.92971								-2.52437	-2.66298		Il5	Mus musculus interleukin 5 (Il5), mRNA [NM_010558]	16191	interleukin 5	NM_010558	GO:0005137|GO:0008284|GO:0030890|GO:0019221|GO:0050731|GO:0005576|GO:0005625|GO:0005125|GO:0005615|GO:0046427|GO:0006955|GO:0045645|GO:0008083	NM_010558	Mm,4461	Cytokine Network Cytokines and Inflammatory Response GATA3 participate in activating the Th2 cytokine genes expression IL 5 Signaling Pathway Regulation of hematopoiesis by cytokines Selective expression of chemokine receptors during T-cell polarization The Role of Eosinophils in the Chemokine Network of Allergy	Mm_Inflammatory_Response_Pathway	Cytokine-cytokine receptor interaction Fc epsilon RI signaling pathway Hematopoietic cell lineage Jak-STAT signaling pathway T cell receptor signaling pathway				Allograft rejection, organism-specific biosystem (from KEGG) Allograft rejection, conserved biosystem (from KEGG) Asthma, organism-specific biosystem (from KEGG) Asthma, conserved biosystem (from KEGG) Autoimmune thyroid disease, organism-specific biosystem (from KEGG) Autoimmune thyroid disease, conserved biosystem (from KEGG) Cytokine Signaling in Immune system, organism-specific biosystem (fro…	http://www.ncbi.nlm.nih.gov/gene/16191
oui	A_51_P217218	2	5.55069																				2.91656		2.63413			Il6	Mus musculus interleukin 6 (Il6), mRNA [NM_031168]	16193	interleukin 6	NM_031168	GO:0005515|GO:0005138|GO:0001781|GO:0008285|GO:0033160|GO:0008360|GO:0050731|GO:0045188|GO:0050710|GO:0051971|GO:0005615|GO:0046716|GO:0045429|GO:0046888|GO:0006955|GO:0033138|GO:0060664|GO:0045944|GO:0042127|GO:0045079|GO:0070374|GO:0070102|GO:0043154|GO:0043526|GO:0070091|GO:0045630|GO:0050679|GO:0045721|GO:0045740|GO:0005102|GO:0042832|GO:0005576|GO:0042981|GO:0006953|GO:0005125|GO:0046427|GO:…	NM_031168	Mm.1019	Signal transduction through IL1R Cytokines and Inflammatory Response Cytokine Network Regulation of hematopoiesis by cytokines IL 6 signaling pathway Role of ERBB2 in Signal Transduction and Oncology Erythrocyte Differentiation Pathway IL 17 Signaling Pathway IL 5 Signaling Pathway IL-10 Anti-inflammatory Signaling Pathway	Mm_Inflammatory_Response_Pathway Mm_Smooth_muscle_contraction	Cytokine-cytokine receptor interaction Hematopoietic cell lineage Jak-STAT signaling pathway Toll-like receptor signaling pathway				Adipogenesis, organism-specific biosystem (from WikiPathways) African trypanosomiasis, organism-specific biosystem (from KEGG) African trypanosomiasis, conserved biosystem (from KEGG) Amoebiasis, organism-specific biosystem (from KEGG) Amoebiasis, conserved biosystem (from KEGG) Androgen Receptor Signaling Pathway, organism-specific biosystem (from WikiPathways) Chagas disease (American trypanoso…	http://www.ncbi.nlm.nih.gov/gene/16193
interet	Pathway gene NCBI	base de données		lien pathways	catégorie pathways
prim	Activation of PKC through G protein coupled receptor	BIOCARTA	L	http://www.biocarta.com/pathfiles/h_pkcPathway.asp	Cell Signaling
interet	ProbeName	significatif	somme	Liver-118-10	Liver-118-100	Liver 153-10	Liver 153-100	Liver MIX-10	Liver MIX-100	Colon 118-10	Colon 118-100	Colon 153-10	Colon 153-100	Colon MIX-10	Colon MIX-100	Adipose 118-10 (ss lame 8917-1)	Adipose-118-100	Adipose-153-10	Adipose-153-100	Adipose-MIX-10	Adipose-MIX-100	Muscle 118-10	Muscle 118-100 (ss lame 8680-2)	Muscle 153-10 (ss lame 8683-3)	Muscle-153-100	Muscle-MIX-10	Muscle-MIX-100	GeneSymbol	Description	EntrezGeneID	GeneName	Genbank Accession	Go	RefSeqAccession	UniGeneID	Cellular and Regulatory processes Pathways BIOCARTA	Cellular and Regulatory processes Pathways GENMAPP	Cellular and Regulatory processes Pathways KEGG	Metabolism Pathways BIOCARTA	Metabolism Pathways GENMAPP	Metabolism Pathways KEGG	Pathway gene NCBI	lien entrez gene	remarque source
non significatif	A_52_P32733	0	0.601942				1.93066								-1.32872													Nfkb1	Mus musculus adult female vagina cDNA, RIKEN full-length enriched library, clone:9930016G07 product:unclassifiable, full insert sequence. [AK036827]	18033	nuclear factor of kappa light polypeptide gene enhancer in B-cells 1, p105	AK036827	GO:0005515|GO:0016566|GO:0003700|GO:0016563|GO:0005634|GO:0001818|GO:0042803|GO:0048535|GO:0005829|GO:0005737|GO:0003690|GO:0045944|GO:0031072|GO:0046983|GO:0006979|GO:0045449|GO:0006355|GO:0006915|GO:0006916|GO:0003779|GO:0010552|GO:0003677|GO:0006350|GO:0043565|GO:0007165|GO:0043234|GO:0045083|GO:0045892			HIV-I Nef: negative effector of Fas and TNF Keratinocyte Differentiation 1 T Cell Receptor Signaling Pathway Signal transduction through IL1R Induction of apoptosis through DR3 and DR4/5 Death Receptors fMLP induced chemokine gene expression in HMC-1 cells Inactivation of Gsk3 by AKT causes accumulation of b-catenin in Alveolar Macrophages NFkB activation by Nontypeable Hemophilus influenzae TNF/…
oui	A_52_P328867	1	2.12527						2.12527																			Prkcb	Mus musculus protein kinase C, beta (Prkcb), mRNA [NM_008855]	18751	protein kinase C, beta	NM_008855				sous le nom Prkcb1 Activation of PKC through G protein coupled receptor Activation of Src by Protein-tyrosine phosphatase alpha Angiotensin II mediated activation of JNK Pathway via Pyk2 dependent signaling Apoptotic Signaling in Response to DNA Damage Attenuation of GPCR Signaling BCR Signaling Pathway Bioactive Peptide Induced Signaling Pathway Cadmium induces DNA synthesis and proliferation in…	sous le nom Prkcb1 Mm_Calcium_regulation_in_cardiac_cells Mm_G_Protein_Signaling Mm_Smooth_muscle_contraction Mm_Wnt_Signaling	sous le nom Prkcb1 B cell receptor signaling pathway Calcium signaling pathway Fc epsilon RI signaling pathway Focal adhesion Gap junction Leukocyte transendothelial migration Long-term depression Long-term potentiation MAPK signaling pathway Natural killer cell mediated cytotoxicity Phosphatidylinositol signaling system Tight junction VEGF signaling pathway Wnt signaling pathway				African trypanosomiasis (from KEGG) African trypanosomiasis(from KEGG) Aldosterone-regulated sodium reabsorption (from KEGG) Aldosterone-regulated sodium reabsorption(from KEGG) Amoebiasis (from KEGG) Amoebiasis(from KEGG) B Cell Receptor Signaling Pathway (from WikiPathways) B cell receptor signaling pathway (from KEGG) B cell receptor signaling pathway(from KEGG) Calcium Regulation in the Cardi…	http://www.ncbi.nlm.nih.gov/gene/18751
non significatif	A_52_P506930	0	-4.8					-1.4757	-1.49009															-1.8342				Plcb1	Mus musculus phospholipase C, beta 1 (Plcb1), transcript variant 2, mRNA [NM_019677]	18795	phospholipase C, beta 1	NM_019677	GO:0006629|GO:0008081|GO:0023034|GO:0005509|GO:0005624|GO:0042803|GO:0005829|GO:0016042|GO:0004629|GO:0007165|GO:0005737|GO:0016787|GO:0004435|GO:0004871	NM_019677	Mm.330607	fMLP induced chemokine gene expression in HMC-1 cells Eicosanoid Metabolism Phospholipids as signalling intermediaries Thrombin signaling and protease-activated receptors Regulation of ck1/cdk5 by type 1 glutamate receptors CCR3 signaling in Eosinophils ß-arrestins in GPCR Desensitization Role of ß-arrestins in the activation and targeting of MAP kinases Roles of ß-arrestin-dependent Recruitment …
non significatif	A_52_P51355	0	-1.42131																		-1.42131							Prkcb	Mus musculus protein kinase C, beta (Prkcb), mRNA [NM_008855]	18751	protein kinase C, beta	NM_008855	GO:0050853|GO:0005515|GO:0005634|GO:0031526|GO:0046872|GO:0014059|GO:0005737|GO:0000166|GO:0016301|GO:0006816|GO:0043123|GO:0045449|GO:0005813|GO:0005246|GO:0042493|GO:0023034|GO:0006874|GO:0005624|GO:0006915|GO:0005625|GO:0005524|GO:0006350|GO:0042113|GO:0004672|GO:0016020|GO:0004674|GO:0006468|GO:0008270|GO:0004697|GO:0040008|GO:0016740|GO:0016568	NM_008855	Mm,207496	sous le nom Prkcb1 Activation of PKC through G protein coupled receptor Activation of Src by Protein-tyrosine phosphatase alpha Angiotensin II mediated activation of JNK Pathway via Pyk2 dependent signaling Apoptotic Signaling in Response to DNA Damage Attenuation of GPCR Signaling BCR Signaling Pathway Bioactive Peptide Induced Signaling Pathway Cadmium induces DNA synthesis and proliferation in…	sous le nom Prkcb1 Mm_Calcium_regulation_in_cardiac_cells Mm_G_Protein_Signaling Mm_Smooth_muscle_contraction Mm_Wnt_Signaling	sous le nom Prkcb1 B cell receptor signaling pathway Calcium signaling pathway Fc epsilon RI signaling pathway Focal adhesion Gap junction Leukocyte transendothelial migration Long-term depression Long-term potentiation MAPK signaling pathway Natural killer cell mediated cytotoxicity Phosphatidylinositol signaling system Tight junction VEGF signaling pathway Wnt signaling pathway
non significatif	A_52_P569539	0	-0.345498												-1.68432										1.33883			Nfkb1	Mus musculus 16 days embryo head cDNA, RIKEN full-length enriched library, clone:C130067K17 product:inferred: nuclear factor of kappa light chain gene enhancer in B-cells 1, p105, full insert sequence, [AK048506]	18033	nuclear factor of kappa light polypeptide gene enhancer in B-cells 1, p105	AK048506	GO:0005515|GO:0016566|GO:0003700|GO:0016563|GO:0005634|GO:0001818|GO:0042803|GO:0048535|GO:0005829|GO:0005737|GO:0003690|GO:0045944|GO:0031072|GO:0046983|GO:0006979|GO:0045449|GO:0006355|GO:0006915|GO:0006916|GO:0003779|GO:0010552|GO:0003677|GO:0006350|GO:0043565|GO:0007165|GO:0043234|GO:0045083|GO:0045892		Mm,256765	HIV-I Nef: negative effector of Fas and TNF Keratinocyte Differentiation 1 T Cell Receptor Signaling Pathway Signal transduction through IL1R Induction of apoptosis through DR3 and DR4/5 Death Receptors fMLP induced chemokine gene expression in HMC-1 cells Inactivation of Gsk3 by AKT causes accumulation of b-catenin in Alveolar Macrophages NFkB activation by Nontypeable Hemophilus influenzae TNF/…
non significatif	A_52_P582969	0	-2.65236											-1.20836	-1.444													Nfkb1	Mus musculus nuclear factor of kappa light polypeptide gene enhancer in B-cells 1, p105, mRNA (cDNA clone IMAGE:6392793), complete cds, [BC050841]	18033	nuclear factor of kappa light polypeptide gene enhancer in B-cells 1, p105	BC050841	GO:0005515|GO:0016566|GO:0003700|GO:0016563|GO:0005634|GO:0001818|GO:0042803|GO:0048535|GO:0005829|GO:0005737|GO:0003690|GO:0045944|GO:0031072|GO:0046983|GO:0006979|GO:0045449|GO:0006355|GO:0006915|GO:0006916|GO:0003779|GO:0010552|GO:0003677|GO:0006350|GO:0043565|GO:0007165|GO:0043234|GO:0045083|GO:0045892		Mm,256765	HIV-I Nef: negative effector of Fas and TNF Keratinocyte Differentiation 1 T Cell Receptor Signaling Pathway Signal transduction through IL1R Induction of apoptosis through DR3 and DR4/5 Death Receptors fMLP induced chemokine gene expression in HMC-1 cells Inactivation of Gsk3 by AKT causes accumulation of b-catenin in Alveolar Macrophages NFkB activation by Nontypeable Hemophilus influenzae TNF/…
non significatif	A_52_P668123	0	1.07469				1.07469																					Gnaq	Mus musculus guanine nucleotide binding protein, alpha q polypeptide (Gnaq), mRNA [NM_008139]	14682	guanine nucleotide binding protein, alpha q polypeptide	NM_008139				Activation of PKC through G protein coupled receptor Angiotensin II mediated activation of JNK Pathway via Pyk2 dependent signaling CCR3 signaling in Eosinophils CXCR4 Signaling Pathway Effects of calcineurin in Keratinocyte Differentiation G-Protein Signaling Through Tubby Proteins Links between Pyk2 and Map Kinases Multi-step Regulation of Transcription by Pitx2 Neuropeptides VIP and PACAP inhi…	Mm_Calcium_regulation_in_cardiac_cells Mm_G_Protein_Signaling Mm_Smooth_muscle_contraction	Calcium signaling pathway Gap junction Long-term depression Long-term potentiation
oui	A_51_P171697	1	-2.41099																		-2.41099							Pebp1	Mus musculus phosphatidylethanolamine binding protein 1 (Pebp1), mRNA [NM_018858]	23980	phosphatidylethanolamine binding protein 1	NM_018858	GO:0004867|GO:0010466|GO:0005741|GO:0005615|GO:0008289|GO:0043409|GO:0005739|GO:0005737|GO:0000166|GO:0000165|GO:0043025|GO:0060409|GO:0043950|GO:0043679|GO:0019717|GO:0019900|GO:0051019|GO:0005791|GO:0005794|GO:0009986|GO:0019901|GO:0005102|GO:0045177|GO:0045840|GO:0005625|GO:0030414|GO:0005524|GO:0008021|GO:0010951|GO:0002026|GO:0001505|GO:0001933|GO:0048240	NM_018858	Mm,195898	sous le nom Gnaq Activation of PKC through G protein coupled receptor Angiotensin II mediated activation of JNK Pathway via Pyk2 dependent signaling CCR3 signaling in Eosinophils CXCR4 Signaling Pathway Effects of calcineurin in Keratinocyte Differentiation G-Protein Signaling Through Tubby Proteins Links between Pyk2 and Map Kinases Multi-step Regulation of Transcription by Pitx2 Neuropeptides V…	sous le nom Gnaq Mm_Calcium_regulation_in_cardiac_cells Mm_G_Protein_Signaling Mm_Smooth_muscle_contraction	sous le nom Gnaq Calcium signaling pathway Gap junction Long-term depression Long-term potentiation				EGFR1 Signaling Pathway (from WikiPathways) TNF-alpha NF-kB Signaling Pathway (from WikiPathways)	http://www.ncbi.nlm.nih.gov/gene/23980
non significatif	A_51_P283759	0	1.16508							1.16508																		Nfkb1	Mouse transcription factor NF-kappa-B DNA binding subunit mRNA, complete cds. [M57999]	18033	nuclear factor of kappa light polypeptide gene enhancer in B-cells 1, p105		GO:0005515|GO:0016566|GO:0003700|GO:0016563|GO:0005634|GO:0001818|GO:0042803|GO:0048535|GO:0005829|GO:0005737|GO:0003690|GO:0045944|GO:0031072|GO:0046983|GO:0006979|GO:0045449|GO:0006355|GO:0006915|GO:0006916|GO:0003779|GO:0010552|GO:0003677|GO:0006350|GO:0043565|GO:0007165|GO:0043234|GO:0045083|GO:0045892	Mm.256765		HIV-I Nef: negative effector of Fas and TNF Keratinocyte Differentiation 1 T Cell Receptor Signaling Pathway Signal transduction through IL1R Induction of apoptosis through DR3 and DR4/5 Death Receptors fMLP induced chemokine gene expression in HMC-1 cells Inactivation of Gsk3 by AKT causes accumulation of b-catenin in Alveolar Macrophages NFkB activation by Nontypeable Hemophilus influenzae TNF/…
non significatif	A_51_P311659	0	-1.05861																								-1.05861	Gnaq	Mus musculus adult male medulla oblongata cDNA, RIKEN full-length enriched library, clone:6330408H08 product:unclassifiable, full insert sequence. [AK031823]	14682	guanine nucleotide binding protein, alpha q polypeptide	AK031823	GO:0005515|GO:0005886|GO:0043267|GO:0003924|GO:0007200|GO:0007202|GO:0009791|GO:0032403|GO:0006471|GO:0007507|GO:0016322|GO:0000166|GO:0045634|GO:0007610|GO:0004871|GO:0048066|GO:0005834|GO:0005624|GO:0006916|GO:0007215|GO:0005525|GO:0048661|GO:0006184|GO:0043234|GO:0007165|GO:0001501|GO:0019001|GO:0007186|GO:0005901|GO:0060158|GO:0001508|GO:0007189|GO:0021884|GO:0042733		Mm.439701	Activation of PKC through G protein coupled receptor Angiotensin II mediated activation of JNK Pathway via Pyk2 dependent signaling CCR3 signaling in Eosinophils CXCR4 Signaling Pathway Effects of calcineurin in Keratinocyte Differentiation G-Protein Signaling Through Tubby Proteins Links between Pyk2 and Map Kinases Multi-step Regulation of Transcription by Pitx2 Neuropeptides VIP and PACAP inhi…	Mm_Calcium_regulation_in_cardiac_cells Mm_G_Protein_Signaling Mm_Smooth_muscle_contraction	Calcium signaling pathway Gap junction Long-term depression Long-term potentiation
interet	Pathway gene NCBI	base de données		lien pathways	catégorie pathways
prim	Role of EGF Receptor Transactivation by GPCRs in Cardiac Hypertrophy	BIOCARTA	L	http://www.biocarta.com/pathfiles/h_cardiacegfPathway.asp	Cell Signaling
interet	ProbeName	significatif	somme	Liver-118-10	Liver-118-100	Liver 153-10	Liver 153-100	Liver MIX-10	Liver MIX-100	Colon 118-10	Colon 118-100	Colon 153-10	Colon 153-100	Colon MIX-10	Colon MIX-100	Adipose 118-10 (ss lame 8917-1)	Adipose-118-100	Adipose-153-10	Adipose-153-100	Adipose-MIX-10	Adipose-MIX-100	Muscle 118-10	Muscle 118-100 (ss lame 8680-2)	Muscle 153-10 (ss lame 8683-3)	Muscle-153-100	Muscle-MIX-10	Muscle-MIX-100	GeneSymbol	Description	EntrezGeneID	GeneName	Genbank Accession	Go	RefSeqAccession	UniGeneID	Cellular and Regulatory processes Pathways BIOCARTA	Cellular and Regulatory processes Pathways GENMAPP	Cellular and Regulatory processes Pathways KEGG	Metabolism Pathways BIOCARTA	Metabolism Pathways GENMAPP	Metabolism Pathways KEGG	Pathway gene NCBI	lien entrez gene	remarque source
non significatif	A_51_P392242	0	-1.07971									-1.07971																Egfr	Mus musculus epidermal growth factor receptor (Egfr), transcript variant 2, mRNA [NM_007912]	13649	epidermal growth factor receptor	NM_007912	GO:0005515|GO:0050730|GO:0042698|GO:0060571|GO:0006412|GO:0007243|GO:0005622|GO:0005006|GO:0021795|GO:0046777|GO:0007173|GO:0000166|GO:0016301|GO:0042127|GO:0001942|GO:0050679|GO:0048408|GO:0051968|GO:0001892|GO:0048546|GO:0051592|GO:0008544|GO:0045930|GO:0004888|GO:0008284|GO:0005886|GO:0005634|GO:0030139|GO:0048143|GO:0016323|GO:0000186|GO:0016324|GO:0004872|GO:0004871|GO:0007435|GO:0043066|GO:…			Angiotensin II mediated activation of JNK Pathway via Pyk2 dependent signaling CBL mediated ligand-induced downregulation of EGF receptors EGF Signaling Pathway Erk1/Erk2 Mapk Signaling pathway Keratinocyte Differentiation Map Kinase Inactivation of SMRT Corepressor Neuroregulin receptor degredation protein-1 Controls ErbB3 receptor recycling Role of EGF Receptor Transactivation by GPCRs in Cardi…	Mm_Regulation_of_Actin_Cytoskeleton_KEGG	Adherens junction Calcium signaling pathway Cytokine-cytokine receptor interaction Dorso-ventral axis formation Focal adhesion Gap junction MAPK signaling pathway Regulation of actin cytoskeleton
non significatif	A_51_P417991	0	-1.72393																								-1.72393	Ednra	Mus musculus 13 days embryo heart cDNA, RIKEN full-length enriched library, clone:D330022C23 product:unclassifiable, full insert sequence. [AK052292]	13617	endothelin receptor type A	AK052292	GO:0005515|GO:0001599|GO:0005886|GO:0051928|GO:0030818|GO:0007204|GO:0007205|GO:0007507|GO:0014032|GO:0015758|GO:0051482|GO:0042310|GO:0004872|GO:0004871|GO:0051281|GO:0050678|GO:0001666|GO:0031965|GO:0001569|GO:0007585|GO:0004930|GO:0030315|GO:0043278|GO:0001701|GO:0007165|GO:0007186|GO:0016020|GO:0004962|GO:0050729|GO:0001934|GO:0008217|GO:0004713|GO:0016021		Mm.392296	Role of EGF Receptor Transactivation by GPCRs in Cardiac Hypertrophy	Mm_GPCRDB_Other Mm_Peptide_GPCRs	Calcium signaling pathway Neuroactive ligand-receptor interaction		Mm_Prostaglandin_synthesis_regulation
oui	A_51_P457734	2	-5.36735		-2.83652	-2.53083																						Ednra	Mus musculus endothelin receptor type A (Ednra), mRNA [NM_010332]	13617	endothelin receptor type A	NM_010332				Role of EGF Receptor Transactivation by GPCRs in Cardiac Hypertrophy	Mm_GPCRDB_Other Mm_Peptide_GPCRs	Calcium signaling pathway Neuroactive ligand-receptor interaction		Mm_Prostaglandin_synthesis_regulation		Calcium signaling pathway (from KEGG) Calcium signaling pathway(from KEGG) Class A/1 (Rhodopsin-like receptors) (from REACTOME) G alpha (q) signalling events (from REACTOME) GPCR downstream signaling (from REACTOME) GPCR ligand binding (from REACTOME) GPCRs, Other (from WikiPathways) Neuroactive ligand-receptor interaction (from KEGG) Neuroactive ligand-receptor interaction(from KEGG) Peptide GPC…	http://www.ncbi.nlm.nih.gov/gene/13617
oui	A_51_P510882	1	-4.03471																	-2.20115					-1.83355			Adam12	Mus musculus a disintegrin and metallopeptidase domain 12 (meltrin alpha) (Adam12), mRNA [NM_007400]	11489	a disintegrin and metallopeptidase domain 12 (meltrin alpha)	NM_007400	GO:0005515|GO:0017124|GO:0005886|GO:0046872|GO:0016020|GO:0016787|GO:0006508|GO:0008233|GO:0008270|GO:0016021|GO:0004222|GO:0007155|GO:0008237	NM_007400	Mm,439714	Role of EGF Receptor Transactivation by GPCRs in Cardiac Hypertrophy						Disease (from REACTOME) Signal Transduction (from REACTOME) Signaling by EGFR (from REACTOME) Signaling by EGFR in Cancer (from REACTOME)	http://www.ncbi.nlm.nih.gov/gene/11489
oui	A_52_P106259	1	5.283		2.14338	1.71751	1.42211																					Egfr	Mus musculus epidermal growth factor receptor (Egfr), transcript variant 1, mRNA [NM_207655]	13649	epidermal growth factor receptor	NM_207655				Angiotensin II mediated activation of JNK Pathway via Pyk2 dependent signaling CBL mediated ligand-induced downregulation of EGF receptors EGF Signaling Pathway Erk1/Erk2 Mapk Signaling pathway Keratinocyte Differentiation Map Kinase Inactivation of SMRT Corepressor Neuroregulin receptor degredation protein-1 Controls ErbB3 receptor recycling Role of EGF Receptor Transactivation by GPCRs in Cardi…	Mm_Regulation_of_Actin_Cytoskeleton_KEGG	Adherens junction Calcium signaling pathway Cytokine-cytokine receptor interaction Dorso-ventral axis formation Focal adhesion Gap junction MAPK signaling pathway Regulation of actin cytoskeleton				Adherens junction (from KEGG) Adherens junction Cell-cell adherens junctions (AJs), the most common type of intercellular adhesions, are important for maintaining tissue architecture and cell polarity and can limit cell movement and proliferation.... Adherens junction(from KEGG) Alpha6-Beta4 Integrin Signaling Pathway (from WikiPathways) Androgen Receptor Signaling Pathway (from WikiPathways) Axo…	http://www.ncbi.nlm.nih.gov/gene/13649
non significatif	A_52_P175190	0	1.95443		1.93604	1.47319																	-1.4548					Egfr	epidermal growth factor receptor Gene [Source:MGI (curated);Acc:MGI:95294] [ENSMUST00000020329]	13649	epidermal growth factor receptor	AK033431	GO:0005515|GO:0050730|GO:0042698|GO:0060571|GO:0006412|GO:0007243|GO:0005622|GO:0005006|GO:0021795|GO:0046777|GO:0007173|GO:0000166|GO:0016301|GO:0042127|GO:0001942|GO:0050679|GO:0048408|GO:0051968|GO:0001892|GO:0048546|GO:0051592|GO:0008544|GO:0045930|GO:0004888|GO:0008284|GO:0005886|GO:0005634|GO:0030139|GO:0048143|GO:0016323|GO:0000186|GO:0016324|GO:0004872|GO:0004871|GO:0007435|GO:0043066|GO:…		Mm.439882	Angiotensin II mediated activation of JNK Pathway via Pyk2 dependent signaling CBL mediated ligand-induced downregulation of EGF receptors EGF Signaling Pathway Erk1/Erk2 Mapk Signaling pathway Keratinocyte Differentiation Map Kinase Inactivation of SMRT Corepressor Neuroregulin receptor degredation protein-1 Controls ErbB3 receptor recycling Role of EGF Receptor Transactivation by GPCRs in Cardi…	Mm_Regulation_of_Actin_Cytoskeleton_KEGG	Adherens junction Calcium signaling pathway Cytokine-cytokine receptor interaction Dorso-ventral axis formation Focal adhesion Gap junction MAPK signaling pathway Regulation of actin cytoskeleton
oui	A_52_P262219	1	2.66098	2.22479		1.73299																		-1.2968				Fos	Mus musculus FBJ osteosarcoma oncogene (Fos), mRNA [NM_010234]	14281	FBJ osteosarcoma oncogene	NM_010234	GO:0005667|GO:0006355|GO:0003700|GO:0046982|GO:0006366|GO:0042493|GO:0005624|GO:0005634|GO:0003677|GO:0007399|GO:0043565|GO:0051789|GO:0003690|GO:0045944|GO:0031668|GO:0046983|GO:0019717	NM_010234	Mm.246513	1 B Cell Survival Pathway BCR Signaling Pathway Cadmium induces DNA synthesis and proliferation in macrophages EGF Signaling Pathway EPO Signaling Pathway Fc Epsilon Receptor I Signaling in Mast Cells IGF-1 Signaling Pathway IL 2 signaling pathway IL 3 signaling pathway IL 6 signaling pathway IL-2 Receptor Beta Chain in T cell Activation Inhibition of Cellular Proliferation by Gleevec Insulin Sig…	Mm_Smooth_muscle_contraction Mm_TGF_Beta_Signaling_Pathway	B cell receptor signaling pathway MAPK signaling pathway T cell receptor signaling pathway Toll-like receptor signaling pathway				Activated TLR4 signalling (from REACTOME) Activation of the AP-1 family of transcription factors (from REACTOME) B cell receptor signaling pathway (from KEGG) B cell receptor signaling pathway(from KEGG) Chagas disease (American trypanosomiasis) (from KEGG) Chagas disease (American trypanosomiasis)(from KEGG) Cholinergic synapse (from KEGG) Colorectal cancer (from KEGG) Colorectal cancer(from KEG…	http://www.ncbi.nlm.nih.gov/gene/14281
non significatif	A_52_P290457	0	-1.90318				-1.90318																					Adam12	Mus musculus a disintegrin and metallopeptidase domain 12 (meltrin alpha) (Adam12), mRNA [NM_007400]	11489	a disintegrin and metallopeptidase domain 12 (meltrin alpha)	NM_007400				Role of EGF Receptor Transactivation by GPCRs in Cardiac Hypertrophy
non significatif	A_52_P32733	0	0.601942				1.93066								-1.32872													Nfkb1	Mus musculus adult female vagina cDNA, RIKEN full-length enriched library, clone:9930016G07 product:unclassifiable, full insert sequence. [AK036827]	18033	nuclear factor of kappa light polypeptide gene enhancer in B-cells 1, p105	AK036827	GO:0005515|GO:0016566|GO:0003700|GO:0016563|GO:0005634|GO:0001818|GO:0042803|GO:0048535|GO:0005829|GO:0005737|GO:0003690|GO:0045944|GO:0031072|GO:0046983|GO:0006979|GO:0045449|GO:0006355|GO:0006915|GO:0006916|GO:0003779|GO:0010552|GO:0003677|GO:0006350|GO:0043565|GO:0007165|GO:0043234|GO:0045083|GO:0045892			HIV-I Nef: negative effector of Fas and TNF Keratinocyte Differentiation 1 T Cell Receptor Signaling Pathway Signal transduction through IL1R Induction of apoptosis through DR3 and DR4/5 Death Receptors fMLP induced chemokine gene expression in HMC-1 cells Inactivation of Gsk3 by AKT causes accumulation of b-catenin in Alveolar Macrophages NFkB activation by Nontypeable Hemophilus influenzae TNF/…
oui	A_52_P328867	1	2.12527						2.12527																			Prkcb	Mus musculus protein kinase C, beta (Prkcb), mRNA [NM_008855]	18751	protein kinase C, beta	NM_008855				sous le nom Prkcb1 Activation of PKC through G protein coupled receptor Activation of Src by Protein-tyrosine phosphatase alpha Angiotensin II mediated activation of JNK Pathway via Pyk2 dependent signaling Apoptotic Signaling in Response to DNA Damage Attenuation of GPCR Signaling BCR Signaling Pathway Bioactive Peptide Induced Signaling Pathway Cadmium induces DNA synthesis and proliferation in…	sous le nom Prkcb1 Mm_Calcium_regulation_in_cardiac_cells Mm_G_Protein_Signaling Mm_Smooth_muscle_contraction Mm_Wnt_Signaling	sous le nom Prkcb1 B cell receptor signaling pathway Calcium signaling pathway Fc epsilon RI signaling pathway Focal adhesion Gap junction Leukocyte transendothelial migration Long-term depression Long-term potentiation MAPK signaling pathway Natural killer cell mediated cytotoxicity Phosphatidylinositol signaling system Tight junction VEGF signaling pathway Wnt signaling pathway				African trypanosomiasis (from KEGG) African trypanosomiasis(from KEGG) Aldosterone-regulated sodium reabsorption (from KEGG) Aldosterone-regulated sodium reabsorption(from KEGG) Amoebiasis (from KEGG) Amoebiasis(from KEGG) B Cell Receptor Signaling Pathway (from WikiPathways) B cell receptor signaling pathway (from KEGG) B cell receptor signaling pathway(from KEGG) Calcium Regulation in the Cardi…	http://www.ncbi.nlm.nih.gov/gene/18751
oui	A_52_P38627	2	-0.454914																	2.85896	-3.31387							Egf	Mus musculus epidermal growth factor (Egf), mRNA [NM_010113]	13645	epidermal growth factor	NM_010113	GO:0005154|GO:0008284|GO:0005886|GO:0050730|GO:0005509|GO:0021940|GO:0005576|GO:0005625|GO:0018108|GO:0005615|GO:0000186|GO:0007173|GO:0016020|GO:0050708|GO:0048754|GO:0016021|GO:0008083|GO:0060749	NM_010113	Mm,252481	CBL mediated ligand-induced downregulation of EGF receptors EGF Signaling Pathway Keratinocyte Differentiation Map Kinase Inactivation of SMRT Corepressor Neuroregulin receptor degredation protein-1 Controls ErbB3 receptor recycling Role of EGF Receptor Transactivation by GPCRs in Cardiac Hypertrophy Sprouty regulation of tyrosine kinase signals The role of FYVE-finger proteins in vesicle transpo…		Cytokine-cytokine receptor interaction Focal adhesion Gap junction MAPK signaling pathway Regulation of actin cytoskeleton				Bladder cancer (from KEGG) Bladder cancer(from KEGG) Cytokine-cytokine receptor interaction (from KEGG) Cytokine-cytokine receptor interaction(from KEGG) Delta-Notch Signaling Pathway (from WikiPathways) Disease (from REACTOME) EGFR downregulation (from REACTOME) EGFR interacts with phospholipase C-gamma (from REACTOME) EGFR1 Signaling Pathway (from WikiPathways) ESC Pluripotency Pathways (from W…	http://www.ncbi.nlm.nih.gov/gene/13645
non significatif	A_52_P51355	0	-1.42131																		-1.42131							Prkcb	Mus musculus protein kinase C, beta (Prkcb), mRNA [NM_008855]	18751	protein kinase C, beta	NM_008855	GO:0050853|GO:0005515|GO:0005634|GO:0031526|GO:0046872|GO:0014059|GO:0005737|GO:0000166|GO:0016301|GO:0006816|GO:0043123|GO:0045449|GO:0005813|GO:0005246|GO:0042493|GO:0023034|GO:0006874|GO:0005624|GO:0006915|GO:0005625|GO:0005524|GO:0006350|GO:0042113|GO:0004672|GO:0016020|GO:0004674|GO:0006468|GO:0008270|GO:0004697|GO:0040008|GO:0016740|GO:0016568	NM_008855	Mm,207496	sous le nom Prkcb1 Activation of PKC through G protein coupled receptor Activation of Src by Protein-tyrosine phosphatase alpha Angiotensin II mediated activation of JNK Pathway via Pyk2 dependent signaling Apoptotic Signaling in Response to DNA Damage Attenuation of GPCR Signaling BCR Signaling Pathway Bioactive Peptide Induced Signaling Pathway Cadmium induces DNA synthesis and proliferation in…	sous le nom Prkcb1 Mm_Calcium_regulation_in_cardiac_cells Mm_G_Protein_Signaling Mm_Smooth_muscle_contraction Mm_Wnt_Signaling	sous le nom Prkcb1 B cell receptor signaling pathway Calcium signaling pathway Fc epsilon RI signaling pathway Focal adhesion Gap junction Leukocyte transendothelial migration Long-term depression Long-term potentiation MAPK signaling pathway Natural killer cell mediated cytotoxicity Phosphatidylinositol signaling system Tight junction VEGF signaling pathway Wnt signaling pathway
non significatif	A_52_P569539	0	-0.345498												-1.68432										1.33883			Nfkb1	Mus musculus 16 days embryo head cDNA, RIKEN full-length enriched library, clone:C130067K17 product:inferred: nuclear factor of kappa light chain gene enhancer in B-cells 1, p105, full insert sequence, [AK048506]	18033	nuclear factor of kappa light polypeptide gene enhancer in B-cells 1, p105	AK048506	GO:0005515|GO:0016566|GO:0003700|GO:0016563|GO:0005634|GO:0001818|GO:0042803|GO:0048535|GO:0005829|GO:0005737|GO:0003690|GO:0045944|GO:0031072|GO:0046983|GO:0006979|GO:0045449|GO:0006355|GO:0006915|GO:0006916|GO:0003779|GO:0010552|GO:0003677|GO:0006350|GO:0043565|GO:0007165|GO:0043234|GO:0045083|GO:0045892		Mm,256765	HIV-I Nef: negative effector of Fas and TNF Keratinocyte Differentiation 1 T Cell Receptor Signaling Pathway Signal transduction through IL1R Induction of apoptosis through DR3 and DR4/5 Death Receptors fMLP induced chemokine gene expression in HMC-1 cells Inactivation of Gsk3 by AKT causes accumulation of b-catenin in Alveolar Macrophages NFkB activation by Nontypeable Hemophilus influenzae TNF/…
oui	A_52_P577662	2	6.96294																		2.57328		1.34633		1.39326		1.65009	Ednrb	Mus musculus endothelin receptor type B (Ednrb), transcript variant 1, mRNA [NM_007904]	13618	endothelin receptor type B	NM_007904	GO:0005515|GO:0005886|GO:0001755|GO:0007200|GO:0007204|GO:0031702|GO:0006885|GO:0042311|GO:0042310|GO:0004872|GO:0004871|GO:0048066|GO:0050678|GO:0043066|GO:0031965|GO:0004930|GO:0005624|GO:0030318|GO:0048484|GO:0007165|GO:0007186|GO:0016020|GO:0004962|GO:0007422|GO:0043473|GO:0001934|GO:0008217|GO:0007497|GO:0048265|GO:0016021|GO:0001600|GO:0051930	NM_007904	Mm,229532	Role of EGF Receptor Transactivation by GPCRs in Cardiac Hypertrophy	Mm_GPCRDB_Class_A_Rhodopsin-like Mm_Peptide_GPCRs	Calcium signaling pathway Neuroactive ligand-receptor interaction		Mm_Prostaglandin_synthesis_regulation		Calcium signaling pathway (from KEGG) Calcium signaling pathway(from KEGG) Class A/1 (Rhodopsin-like receptors) (from REACTOME) G alpha (q) signalling events (from REACTOME) GPCR downstream signaling (from REACTOME) GPCR ligand binding (from REACTOME) GPCRs, Class A Rhodopsin-like (from WikiPathways) Melanogenesis (from KEGG) Melanogenesis(from KEGG) Neuroactive ligand-receptor interaction (from …	http://www.ncbi.nlm.nih.gov/gene/13618
non significatif	A_52_P582969	0	-2.65236											-1.20836	-1.444													Nfkb1	Mus musculus nuclear factor of kappa light polypeptide gene enhancer in B-cells 1, p105, mRNA (cDNA clone IMAGE:6392793), complete cds, [BC050841]	18033	nuclear factor of kappa light polypeptide gene enhancer in B-cells 1, p105	BC050841	GO:0005515|GO:0016566|GO:0003700|GO:0016563|GO:0005634|GO:0001818|GO:0042803|GO:0048535|GO:0005829|GO:0005737|GO:0003690|GO:0045944|GO:0031072|GO:0046983|GO:0006979|GO:0045449|GO:0006355|GO:0006915|GO:0006916|GO:0003779|GO:0010552|GO:0003677|GO:0006350|GO:0043565|GO:0007165|GO:0043234|GO:0045083|GO:0045892		Mm,256765	HIV-I Nef: negative effector of Fas and TNF Keratinocyte Differentiation 1 T Cell Receptor Signaling Pathway Signal transduction through IL1R Induction of apoptosis through DR3 and DR4/5 Death Receptors fMLP induced chemokine gene expression in HMC-1 cells Inactivation of Gsk3 by AKT causes accumulation of b-catenin in Alveolar Macrophages NFkB activation by Nontypeable Hemophilus influenzae TNF/…
non significatif	A_52_P5855	0	-3.62372																						-1.78703	-1.83668		Egfr	Mus musculus 7 days embryo whole body cDNA, RIKEN full-length enriched library, clone:C430014G08 product:unclassifiable, full insert sequence. [AK049452]	13649	epidermal growth factor receptor	AK049452	GO:0005515|GO:0050730|GO:0042698|GO:0060571|GO:0006412|GO:0007243|GO:0005622|GO:0005006|GO:0021795|GO:0046777|GO:0007173|GO:0000166|GO:0016301|GO:0042127|GO:0001942|GO:0050679|GO:0048408|GO:0051968|GO:0001892|GO:0048546|GO:0051592|GO:0008544|GO:0045930|GO:0004888|GO:0008284|GO:0005886|GO:0005634|GO:0030139|GO:0048143|GO:0016323|GO:0000186|GO:0016324|GO:0004872|GO:0004871|GO:0007435|GO:0043066|GO:…		Mm.420648	Angiotensin II mediated activation of JNK Pathway via Pyk2 dependent signaling CBL mediated ligand-induced downregulation of EGF receptors EGF Signaling Pathway Erk1/Erk2 Mapk Signaling pathway Keratinocyte Differentiation Map Kinase Inactivation of SMRT Corepressor Neuroregulin receptor degredation protein-1 Controls ErbB3 receptor recycling Role of EGF Receptor Transactivation by GPCRs in Cardi…	Mm_Regulation_of_Actin_Cytoskeleton_KEGG	Adherens junction Calcium signaling pathway Cytokine-cytokine receptor interaction Dorso-ventral axis formation Focal adhesion Gap junction MAPK signaling pathway Regulation of actin cytoskeleton
neonate	A_52_P622988	1	4.13033	1.72737																						2.40297		Ednra	Mus musculus 3 days neonate thymus cDNA, RIKEN full-length enriched library, clone:A630071G03 product:SIMILAR TO ENDOTHELIN RECEPTOR TYPE A, full insert sequence. [AK042211]	13617	endothelin receptor type A	AK042211	GO:0005515|GO:0001599|GO:0005886|GO:0051928|GO:0030818|GO:0007204|GO:0007205|GO:0007507|GO:0014032|GO:0015758|GO:0051482|GO:0042310|GO:0004872|GO:0004871|GO:0051281|GO:0050678|GO:0001666|GO:0031965|GO:0001569|GO:0007585|GO:0004930|GO:0030315|GO:0043278|GO:0001701|GO:0007165|GO:0007186|GO:0016020|GO:0004962|GO:0050729|GO:0001934|GO:0008217|GO:0004713|GO:0016021			Role of EGF Receptor Transactivation by GPCRs in Cardiac Hypertrophy	Mm_GPCRDB_Other Mm_Peptide_GPCRs	Calcium signaling pathway Neuroactive ligand-receptor interaction		Mm_Prostaglandin_synthesis_regulation
non significatif	A_52_P655463	0	1.41542																							1.41542		Plcg1	Mus musculus adult male hypothalamus cDNA, RIKEN full-length enriched library, clone:A230078D10 product:unclassifiable, full insert sequence. [AK038950]			AK038950			Mm.437998	T Cell Receptor Signaling Pathway Signaling Pathway from G-Protein Families Fc Epsilon Receptor I Signaling in Mast Cells Growth Hormone Signaling Pathway BCR Signaling Pathway PDGF Signaling Pathway Neuropeptides VIP and PACAP inhibit the apoptosis of activated T cells EGF Signaling Pathway Phosphoinositides and their downstream targets. CXCR4 Signaling Pathway TPO Signaling Pathway Links betwee…
non significatif	A_52_P674338	0	1.64158		1.64158																							Egfr	Mus musculus epidermal growth factor receptor (Egfr), transcript variant 1, mRNA [NM_207655]	13649	epidermal growth factor receptor	NM_207655				Angiotensin II mediated activation of JNK Pathway via Pyk2 dependent signaling CBL mediated ligand-induced downregulation of EGF receptors EGF Signaling Pathway Erk1/Erk2 Mapk Signaling pathway Keratinocyte Differentiation Map Kinase Inactivation of SMRT Corepressor Neuroregulin receptor degredation protein-1 Controls ErbB3 receptor recycling Role of EGF Receptor Transactivation by GPCRs in Cardi…	Mm_Regulation_of_Actin_Cytoskeleton_KEGG	Adherens junction Calcium signaling pathway Cytokine-cytokine receptor interaction Dorso-ventral axis formation Focal adhesion Gap junction MAPK signaling pathway Regulation of actin cytoskeleton
oui	A_51_P115005	2	4.87084								-1.60173			1.41105				1.40328		1.56011	2.09813							Edn1	Mus musculus endothelin 1 (Edn1), mRNA [NM_010104]	13614	endothelin 1	NM_010104	GO:0005515|GO:0008284|GO:0051899|GO:0051216|GO:0030818|GO:0048514|GO:0031707|GO:0031708|GO:0009953|GO:0005615|GO:0007243|GO:0007205|GO:0006885|GO:0019229|GO:0046888|GO:0007507|GO:0050880|GO:0014032|GO:0015758|GO:0045987|GO:0051482|GO:0042310|GO:0042474|GO:0007589|GO:0001666|GO:0031583|GO:0001569|GO:0007585|GO:0030146|GO:0030147|GO:0043179|GO:0005102|GO:0005576|GO:0001701|GO:0001501|GO:0007186|GO:…	NM_010104	Mm,14543	NFAT and Hypertrophy of the heart (Transcription in the broken heart) Role of EGF Receptor Transactivation by GPCRs in Cardiac Hypertrophy		Neuroactive ligand-receptor interaction		Mm_Prostaglandin_synthesis_regulation		Class A/1 (Rhodopsin-like receptors) (from REACTOME) G alpha (q) signalling events (from REACTOME) GPCR downstream signaling (from REACTOME) GPCR ligand binding (from REACTOME) Melanogenesis (from KEGG) Melanogenesis(from KEGG) MicroRNAs in cardiomyocyte hypertrophy (from WikiPathways) Peptide ligand-binding receptors (from REACTOME) Prostaglandin Synthesis and Regulation (from WikiPathways) Sign…	http://www.ncbi.nlm.nih.gov/gene/13614
non significatif	A_51_P273513	0	-2.24731		-1.15121	-1.0961																						Zhx3	Mus musculus zinc fingers and homeoboxes 3 (Zhx3), mRNA [NM_177263]	320799	zinc fingers and homeoboxes 3	NM_177263				sous le nom Plcg1 T Cell Receptor Signaling Pathway Signaling Pathway from G-Protein Families Fc Epsilon Receptor I Signaling in Mast Cells Growth Hormone Signaling Pathway BCR Signaling Pathway PDGF Signaling Pathway Neuropeptides VIP and PACAP inhibit the apoptosis of activated T cells EGF Signaling Pathway Phosphoinositides and their downstream targets. CXCR4 Signaling Pathway TPO Signaling Pa…
non significatif	A_51_P283759	0	1.16508							1.16508																		Nfkb1	Mouse transcription factor NF-kappa-B DNA binding subunit mRNA, complete cds. [M57999]	18033	nuclear factor of kappa light polypeptide gene enhancer in B-cells 1, p105		GO:0005515|GO:0016566|GO:0003700|GO:0016563|GO:0005634|GO:0001818|GO:0042803|GO:0048535|GO:0005829|GO:0005737|GO:0003690|GO:0045944|GO:0031072|GO:0046983|GO:0006979|GO:0045449|GO:0006355|GO:0006915|GO:0006916|GO:0003779|GO:0010552|GO:0003677|GO:0006350|GO:0043565|GO:0007165|GO:0043234|GO:0045083|GO:0045892	Mm.256765		HIV-I Nef: negative effector of Fas and TNF Keratinocyte Differentiation 1 T Cell Receptor Signaling Pathway Signal transduction through IL1R Induction of apoptosis through DR3 and DR4/5 Death Receptors fMLP induced chemokine gene expression in HMC-1 cells Inactivation of Gsk3 by AKT causes accumulation of b-catenin in Alveolar Macrophages NFkB activation by Nontypeable Hemophilus influenzae TNF/…
interet	Pathway gene NCBI	base de données		lien pathways	catégorie pathways
prim	TNF/Stress Related Signaling	BIOCARTA	L	http://www.biocarta.com/pathfiles/h_stressPathway.asp	Cell Signaling Cytokines/Chemokines
interet	ProbeName	significatif	somme	Liver-118-10	Liver-118-100	Liver 153-10	Liver 153-100	Liver MIX-10	Liver MIX-100	Colon 118-10	Colon 118-100	Colon 153-10	Colon 153-100	Colon MIX-10	Colon MIX-100	Adipose 118-10 (ss lame 8917-1)	Adipose-118-100	Adipose-153-10	Adipose-153-100	Adipose-MIX-10	Adipose-MIX-100	Muscle 118-10	Muscle 118-100 (ss lame 8680-2)	Muscle 153-10 (ss lame 8683-3)	Muscle-153-100	Muscle-MIX-10	Muscle-MIX-100	GeneSymbol	Description	EntrezGeneID	GeneName	Genbank Accession	Go	RefSeqAccession	UniGeneID	Cellular and Regulatory processes Pathways BIOCARTA	Cellular and Regulatory processes Pathways GENMAPP	Cellular and Regulatory processes Pathways KEGG	Metabolism Pathways BIOCARTA	Metabolism Pathways GENMAPP	Metabolism Pathways KEGG	Pathway gene NCBI	lien entrez gene	remarque source
non significatif	A_51_P377547	0	0																									Tank	Mus musculus TRAF family member-associated Nf-kappa B activator (Tank), transcript variant 3, mRNA [NM_011529]	21353	TRAF family member-associated Nf-kappa B activator	NM_011529	GO:0005622|GO:0005515|GO:0005737|GO:0007249|GO:0008270|GO:0046872	NM_011529	Mm.244393	TNF/Stress Related Signaling TNFR2 Signaling Pathway
non significatif	A_51_P423404	0	-1.55632																		-1.55632							Ikbkg	Mus musculus inhibitor of kappaB kinase gamma (Ikbkg), transcript variant 2, mRNA [NM_178590]	16151	inhibitor of kappaB kinase gamma	NM_178590	GO:0005515|GO:0001782|GO:0007250|GO:0046982|GO:0008385|GO:0005634|GO:0046872|GO:0005829|GO:0006350|GO:0016310|GO:0005737|GO:0016301|GO:0045449	NM_178590	Mm,12967	1 TNF/Stress Related Signaling NF-kB Signaling Pathway AKT Signaling Pathway Influence of Ras and Rho proteins on G1 to S Transition TNFR2 Signaling Pathway CD40L Signaling Pathway Acetylation and Deacetylation of RelA in The Nucleus
RIKEN	A_52_P241917	13	91.9826		1.48845					4.11183	4.03579	5.20198	7.86346	3.72069	4.89367				3.55387			11.0721	7.80129	11.6926	7.82124	12.1612	6.56443	Tank	Mus musculus activated spleen cDNA, RIKEN full-length enriched library, clone:F830035J19 product:unclassifiable, full insert sequence, [AK156658]	21353	TRAF family member-associated Nf-kappa B activator	AK156658	GO:0005622|GO:0005515|GO:0005737|GO:0007249|GO:0008270|GO:0046872		Mm,244393	TNF/Stress Related Signaling TNFR2 Signaling Pathway
oui	A_52_P299915	1	-4.75231	-1.80648	-2.94583																							Map2k6	Mus musculus mitogen-activated protein kinase kinase 6 (Map2k6), mRNA [NM_011943]	26399	mitogen-activated protein kinase kinase 6	NM_011943				1 Control of skeletal myogenesis by HDAC & calcium/calmodulin-dependent kinase (CaMK) fMLP induced chemokine gene expression in HMC-1 cells Human Cytomegalovirus and Map Kinase Pathways IL12 and Stat4 Dependent Signaling Pathway in Th1 Development Keratinocyte Differentiation NFkB activation by Nontypeable Hemophilus influenzae p38 MAPK Signaling Pathway Signal transduction through IL1R TNF/Stres…	Mm_Integrin-mediated_cell_adhesion_KEGG Mm_MAPK_Cascade	Fc epsilon RI signaling pathway MAPK signaling pathway Toll-like receptor signaling pathway				Activated TLR4 signalling (from REACTOME) Amyotrophic lateral sclerosis (ALS) (from KEGG) Amyotrophic lateral sclerosis (ALS)(from KEGG) ESC Pluripotency Pathways (from WikiPathways) Fc epsilon RI signaling pathway (from KEGG) Fc epsilon RI signaling pathway(from KEGG) Focal Adhesion (from WikiPathways) GnRH signaling pathway (from KEGG) GnRH signaling pathway(from KEGG) IL-6 signaling Pathway (f…	http://www.ncbi.nlm.nih.gov/gene/26399
non significatif	A_52_P32733	0	0.601942				1.93066								-1.32872													Nfkb1	Mus musculus adult female vagina cDNA, RIKEN full-length enriched library, clone:9930016G07 product:unclassifiable, full insert sequence. [AK036827]	18033	nuclear factor of kappa light polypeptide gene enhancer in B-cells 1, p105	AK036827	GO:0005515|GO:0016566|GO:0003700|GO:0016563|GO:0005634|GO:0001818|GO:0042803|GO:0048535|GO:0005829|GO:0005737|GO:0003690|GO:0045944|GO:0031072|GO:0046983|GO:0006979|GO:0045449|GO:0006355|GO:0006915|GO:0006916|GO:0003779|GO:0010552|GO:0003677|GO:0006350|GO:0043565|GO:0007165|GO:0043234|GO:0045083|GO:0045892			HIV-I Nef: negative effector of Fas and TNF Keratinocyte Differentiation 1 T Cell Receptor Signaling Pathway Signal transduction through IL1R Induction of apoptosis through DR3 and DR4/5 Death Receptors fMLP induced chemokine gene expression in HMC-1 cells Inactivation of Gsk3 by AKT causes accumulation of b-catenin in Alveolar Macrophages NFkB activation by Nontypeable Hemophilus influenzae TNF/…
non significatif	A_52_P373521	0	-1.59303	-1.59303																								Tank	Mus musculus 12 days embryo male wolffian duct includes surrounding region cDNA, RIKEN full-length enriched library, clone:6720484B02 product:unclassifiable, full insert sequence. [AK032981]			AK032981				TNF/Stress Related Signaling TNFR2 Signaling Pathway
embryo	A_52_P507853	3	11.473									1.9144	1.85005		2.28064										2.84784	2.58009		Ikbkg	Mus musculus 16 days embryo head cDNA, RIKEN full-length enriched library, clone:C130061H10 product:unclassifiable, full insert sequence. [AK048446]	16151	inhibitor of kappaB kinase gamma	AK048446	GO:0005515|GO:0001782|GO:0007250|GO:0046982|GO:0008385|GO:0005634|GO:0046872|GO:0005829|GO:0006350|GO:0016310|GO:0005737|GO:0016301|GO:0045449		Mm.12967	1 TNF/Stress Related Signaling NF-kB Signaling Pathway AKT Signaling Pathway Influence of Ras and Rho proteins on G1 to S Transition TNFR2 Signaling Pathway CD40L Signaling Pathway Acetylation and Deacetylation of RelA in The Nucleus
non significatif	A_52_P569539	0	-0.345498												-1.68432										1.33883			Nfkb1	Mus musculus 16 days embryo head cDNA, RIKEN full-length enriched library, clone:C130067K17 product:inferred: nuclear factor of kappa light chain gene enhancer in B-cells 1, p105, full insert sequence, [AK048506]	18033	nuclear factor of kappa light polypeptide gene enhancer in B-cells 1, p105	AK048506	GO:0005515|GO:0016566|GO:0003700|GO:0016563|GO:0005634|GO:0001818|GO:0042803|GO:0048535|GO:0005829|GO:0005737|GO:0003690|GO:0045944|GO:0031072|GO:0046983|GO:0006979|GO:0045449|GO:0006355|GO:0006915|GO:0006916|GO:0003779|GO:0010552|GO:0003677|GO:0006350|GO:0043565|GO:0007165|GO:0043234|GO:0045083|GO:0045892		Mm,256765	HIV-I Nef: negative effector of Fas and TNF Keratinocyte Differentiation 1 T Cell Receptor Signaling Pathway Signal transduction through IL1R Induction of apoptosis through DR3 and DR4/5 Death Receptors fMLP induced chemokine gene expression in HMC-1 cells Inactivation of Gsk3 by AKT causes accumulation of b-catenin in Alveolar Macrophages NFkB activation by Nontypeable Hemophilus influenzae TNF/…
oui	A_52_P578266	1	-1.96122													-1.96122												Tank	Mus musculus TRAF family member-associated Nf-kappa B activator (Tank), transcript variant 3, mRNA [NM_011529]	21353	TRAF family member-associated Nf-kappa B activator	NM_011529	GO:0005622|GO:0005515|GO:0005737|GO:0007249|GO:0008270|GO:0046872	NM_011529	Mm,244393	TNF/Stress Related Signaling TNFR2 Signaling Pathway						RIG-I-like receptor signaling pathway (from KEGG) RIG-I-like receptor signaling pathway(from KEGG) TNF-alpha NF-kB Signaling Pathway (from WikiPathways)	http://www.ncbi.nlm.nih.gov/gene/21353
non significatif	A_52_P582969	0	-2.65236											-1.20836	-1.444													Nfkb1	Mus musculus nuclear factor of kappa light polypeptide gene enhancer in B-cells 1, p105, mRNA (cDNA clone IMAGE:6392793), complete cds, [BC050841]	18033	nuclear factor of kappa light polypeptide gene enhancer in B-cells 1, p105	BC050841	GO:0005515|GO:0016566|GO:0003700|GO:0016563|GO:0005634|GO:0001818|GO:0042803|GO:0048535|GO:0005829|GO:0005737|GO:0003690|GO:0045944|GO:0031072|GO:0046983|GO:0006979|GO:0045449|GO:0006355|GO:0006915|GO:0006916|GO:0003779|GO:0010552|GO:0003677|GO:0006350|GO:0043565|GO:0007165|GO:0043234|GO:0045083|GO:0045892		Mm,256765	HIV-I Nef: negative effector of Fas and TNF Keratinocyte Differentiation 1 T Cell Receptor Signaling Pathway Signal transduction through IL1R Induction of apoptosis through DR3 and DR4/5 Death Receptors fMLP induced chemokine gene expression in HMC-1 cells Inactivation of Gsk3 by AKT causes accumulation of b-catenin in Alveolar Macrophages NFkB activation by Nontypeable Hemophilus influenzae TNF/…
non significatif	A_51_P116130	0	-6.13321	-1.58726			-1.28958										-1.60302			-1.65336								Ube2g2	Mus musculus ubiquitin-conjugating enzyme E2G 2 (Ube2g2), mRNA [NM_019803]	22213	ubiquitin-conjugating enzyme E2G 2	NM_019803	GO:0051246|GO:0004842|GO:0016567|GO:0019787|GO:0000166|GO:0005783|GO:0016874|GO:0030433|GO:0005524|GO:0043687|GO:0005829	NM_019803	Mm,458125	TNF/Stress Related Signaling p53 Signaling Pathway Role of Parkin in the Ubiquitin-Proteasomal Pathway Basic Mechanisms of SUMOylation
non significatif	A_51_P248441	0	-3.02064		-1.29508															-1.72556								Ube2g2	Mus musculus ubiquitin-conjugating enzyme E2G 2 (Ube2g2), mRNA [NM_019803]	22213	ubiquitin-conjugating enzyme E2G 2	NM_019803	GO:0051246|GO:0004842|GO:0016567|GO:0019787|GO:0000166|GO:0005783|GO:0016874|GO:0030433|GO:0005524|GO:0043687|GO:0005829	NM_019803	Mm,458125	TNF/Stress Related Signaling p53 Signaling Pathway Role of Parkin in the Ubiquitin-Proteasomal Pathway Basic Mechanisms of SUMOylation
non significatif	A_51_P256093	0	-2.77311		-1.58697																						-1.18614	Map2k6	Mus musculus mitogen-activated protein kinase kinase 6 (Map2k6), mRNA [NM_011943]	26399	mitogen-activated protein kinase kinase 6	NM_011943	GO:0005515|GO:0043065|GO:0005524|GO:0060048|GO:0000187|GO:0004672|GO:0000166|GO:0000165|GO:0004674|GO:0016301|GO:0006468|GO:0004713|GO:0016740	NM_011943	Mm.14487	1 Control of skeletal myogenesis by HDAC & calcium/calmodulin-dependent kinase (CaMK) fMLP induced chemokine gene expression in HMC-1 cells Human Cytomegalovirus and Map Kinase Pathways IL12 and Stat4 Dependent Signaling Pathway in Th1 Development Keratinocyte Differentiation NFkB activation by Nontypeable Hemophilus influenzae p38 MAPK Signaling Pathway Signal transduction through IL1R TNF/Stres…	Mm_Integrin-mediated_cell_adhesion_KEGG Mm_MAPK_Cascade	Fc epsilon RI signaling pathway MAPK signaling pathway Toll-like receptor signaling pathway
non significatif	A_51_P260300	0	8.12061					1.50076	1.66167															1.65186	1.70035	1.60598		Ikbkg	Mus musculus inhibitor of kappaB kinase gamma (Ikbkg), transcript variant 1, mRNA [NM_010547]	16151	inhibitor of kappaB kinase gamma	NM_010547	GO:0005515|GO:0001782|GO:0007250|GO:0046982|GO:0008385|GO:0005634|GO:0046872|GO:0005829|GO:0006350|GO:0016310|GO:0005737|GO:0016301|GO:0045449	NM_010547	Mm.12967	1 TNF/Stress Related Signaling NF-kB Signaling Pathway AKT Signaling Pathway Influence of Ras and Rho proteins on G1 to S Transition TNFR2 Signaling Pathway CD40L Signaling Pathway Acetylation and Deacetylation of RelA in The Nucleus
non significatif	A_51_P283759	0	1.16508							1.16508																		Nfkb1	Mouse transcription factor NF-kappa-B DNA binding subunit mRNA, complete cds. [M57999]	18033	nuclear factor of kappa light polypeptide gene enhancer in B-cells 1, p105		GO:0005515|GO:0016566|GO:0003700|GO:0016563|GO:0005634|GO:0001818|GO:0042803|GO:0048535|GO:0005829|GO:0005737|GO:0003690|GO:0045944|GO:0031072|GO:0046983|GO:0006979|GO:0045449|GO:0006355|GO:0006915|GO:0006916|GO:0003779|GO:0010552|GO:0003677|GO:0006350|GO:0043565|GO:0007165|GO:0043234|GO:0045083|GO:0045892	Mm.256765		HIV-I Nef: negative effector of Fas and TNF Keratinocyte Differentiation 1 T Cell Receptor Signaling Pathway Signal transduction through IL1R Induction of apoptosis through DR3 and DR4/5 Death Receptors fMLP induced chemokine gene expression in HMC-1 cells Inactivation of Gsk3 by AKT causes accumulation of b-catenin in Alveolar Macrophages NFkB activation by Nontypeable Hemophilus influenzae TNF/…
interet	Pathway gene NCBI	base de données		lien pathways	catégorie pathways
prim	Cytokine Network	BIOCARTA	L	http://www.biocarta.com/pathfiles/h_cytokinePathway.asp	Cell Signaling Cytokines/Chemokines Hematopoiesis Immunology
interet	ProbeName	significatif	somme	Liver-118-10	Liver-118-100	Liver 153-10	Liver 153-100	Liver MIX-10	Liver MIX-100	Colon 118-10	Colon 118-100	Colon 153-10	Colon 153-100	Colon MIX-10	Colon MIX-100	Adipose 118-10 (ss lame 8917-1)	Adipose-118-100	Adipose-153-10	Adipose-153-100	Adipose-MIX-10	Adipose-MIX-100	Muscle 118-10	Muscle 118-100 (ss lame 8680-2)	Muscle 153-10 (ss lame 8683-3)	Muscle-153-100	Muscle-MIX-10	Muscle-MIX-100	GeneSymbol	Description	EntrezGeneID	GeneName	Genbank Accession	Go	RefSeqAccession	UniGeneID	Cellular and Regulatory processes Pathways BIOCARTA	Cellular and Regulatory processes Pathways GENMAPP	Cellular and Regulatory processes Pathways KEGG	Metabolism Pathways BIOCARTA	Metabolism Pathways GENMAPP	Metabolism Pathways KEGG	Pathway gene NCBI	lien entrez gene	remarque source
non significatif	A_51_P114222	0	-2.98919																			-1.28355			-1.70564			Il2	Mus musculus interleukin 2 (Il2), mRNA [NM_008366]	16183	interleukin 2	NM_008366	GO:0005515|GO:0005134|GO:0031851|GO:0030890|GO:0042523|GO:0007204|GO:0005615|GO:0007205|GO:0042104|GO:0006955|GO:0043208|GO:0002903|GO:0045944|GO:0042102|GO:0046013|GO:0045822|GO:0045582|GO:0005576|GO:0005125|GO:0050672|GO:0007186|GO:0050728|GO:0051024|GO:0001934|GO:0001933|GO:0030246|GO:0048304|GO:0008083|GO:0045591	NM_008366	Mm.14190	Antigen Dependent B Cell Activation Cytokine Network Cytokines and Inflammatory Response IL 18 Signaling Pathway IL 2 signaling pathway NFkB activation by Nontypeable Hemophilus influenzae OX40 Signaling Pathway Regulation of hematopoiesis by cytokines Role of Tob in T-cell activation Selective expression of chemokine receptors during T-cell polarization Th1/Th2 Differentiation The 4-1BB-dependen…	Mm_Inflammatory_Response_Pathway	Cytokine-cytokine receptor interaction Jak-STAT signaling pathway T cell receptor signaling pathway Type I diabetes mellitus
oui	A_51_P185415	5	-17.1348					-2.49841	-3.36997		-1.63998		-1.50942				-2.92971								-2.52437	-2.66298		Il5	Mus musculus interleukin 5 (Il5), mRNA [NM_010558]	16191	interleukin 5	NM_010558	GO:0005137|GO:0008284|GO:0030890|GO:0019221|GO:0050731|GO:0005576|GO:0005625|GO:0005125|GO:0005615|GO:0046427|GO:0006955|GO:0045645|GO:0008083	NM_010558	Mm,4461	Cytokine Network Cytokines and Inflammatory Response GATA3 participate in activating the Th2 cytokine genes expression IL 5 Signaling Pathway Regulation of hematopoiesis by cytokines Selective expression of chemokine receptors during T-cell polarization The Role of Eosinophils in the Chemokine Network of Allergy	Mm_Inflammatory_Response_Pathway	Cytokine-cytokine receptor interaction Fc epsilon RI signaling pathway Hematopoietic cell lineage Jak-STAT signaling pathway T cell receptor signaling pathway				Allograft rejection (from KEGG) Allograft rejection(from KEGG) Asthma (from KEGG) Asthma(from KEGG) Autoimmune thyroid disease (from KEGG) Autoimmune thyroid disease(from KEGG) Cytokine Signaling in Immune system (from REACTOME) Cytokine-cytokine receptor interaction (from KEGG) Cytokine-cytokine receptor interaction(from KEGG) Cytokines and Inflammatory Response (BioCarta) (from WikiPathways) Fc…	http://www.ncbi.nlm.nih.gov/gene/16191
oui	A_51_P217218	2	5.55069																				2.91656		2.63413			Il6	Mus musculus interleukin 6 (Il6), mRNA [NM_031168]	16193	interleukin 6	NM_031168	GO:0005515|GO:0005138|GO:0001781|GO:0008285|GO:0033160|GO:0008360|GO:0050731|GO:0045188|GO:0050710|GO:0051971|GO:0005615|GO:0046716|GO:0045429|GO:0046888|GO:0006955|GO:0033138|GO:0060664|GO:0045944|GO:0042127|GO:0045079|GO:0070374|GO:0070102|GO:0043154|GO:0043526|GO:0070091|GO:0045630|GO:0050679|GO:0045721|GO:0045740|GO:0005102|GO:0042832|GO:0005576|GO:0042981|GO:0006953|GO:0005125|GO:0046427|GO:…	NM_031168	Mm.1019	Signal transduction through IL1R Cytokines and Inflammatory Response Cytokine Network Regulation of hematopoiesis by cytokines IL 6 signaling pathway Role of ERBB2 in Signal Transduction and Oncology Erythrocyte Differentiation Pathway IL 17 Signaling Pathway IL 5 Signaling Pathway IL-10 Anti-inflammatory Signaling Pathway	Mm_Inflammatory_Response_Pathway Mm_Smooth_muscle_contraction	Cytokine-cytokine receptor interaction Hematopoietic cell lineage Jak-STAT signaling pathway Toll-like receptor signaling pathway				Adipogenesis (from WikiPathways) African trypanosomiasis (from KEGG) African trypanosomiasis(from KEGG) Amoebiasis (from KEGG) Amoebiasis(from KEGG) Androgen Receptor Signaling Pathway (from WikiPathways) Chagas disease (American trypanosomiasis) (from KEGG) Chagas disease (American trypanosomiasis)(from KEGG) Cytokine-cytokine receptor interaction (from KEGG) Cytokine-cytokine receptor interacti…	http://www.ncbi.nlm.nih.gov/gene/16193
non significatif	A_51_P220976	0	-6.32543					-1.52427	-1.66282																-1.55416	-1.58418		Ifng	Mus musculus interferon gamma (Ifng), mRNA [NM_008337]	15978	interferon gamma	NM_008337	GO:0001781|GO:0008285|GO:0044146|GO:0005133|GO:0006925|GO:0032735|GO:0033141|GO:0005615|GO:0045429|GO:0030968|GO:0045348|GO:0006955|GO:0050718|GO:0019882|GO:0042102|GO:0044130|GO:0045449|GO:0031642|GO:0042742|GO:0045410|GO:0030593|GO:0042511|GO:0042832|GO:0005576|GO:0009615|GO:0005125|GO:0045785|GO:0032224|GO:0045084|GO:0045666|GO:0002026|GO:0050776|GO:0045893|GO:0048304|GO:0040008|GO:0045080	NM_008337	Mm.240327	Cytokine Network Cytokines and Inflammatory Response IFN gamma signaling pathway IL 18 Signaling Pathway IL12 and Stat4 Dependent Signaling Pathway in Th1 Development NO2-dependent IL 12 Pathway in NK cells Role of Tob in T-cell activation Selective expression of chemokine receptors during T-cell polarization Th1/Th2 Differentiation The 4-1BB-dependent immune response	Mm_Inflammatory_Response_Pathway Mm_Proteasome_Degradation Mm_TGF_Beta_Signaling_Pathway	Cytokine-cytokine receptor interaction Jak-STAT signaling pathway Natural killer cell mediated cytotoxicity Regulation of autophagy T cell receptor signaling pathway TGF-beta signaling pathway Type I diabetes mellitus
non significatif	A_51_P237865	0	0																									Il4	Mus musculus interleukin 4 (Il4), transcript variant 1, mRNA [NM_021283]	16189	interleukin 4	NM_021283	GO:0005515|GO:0008284|GO:0005136|GO:0048295|GO:0032733|GO:0030890|GO:0050731|GO:0042523|GO:0005615|GO:0043193|GO:0045348|GO:0042104|GO:0051091|GO:0006955|GO:0045019|GO:0045944|GO:0002677|GO:0042102|GO:0010155|GO:0008203|GO:0043066|GO:0050727|GO:0005576|GO:0045671|GO:0002674|GO:0005125|GO:0005126|GO:0042113|GO:0042325|GO:0050871|GO:0050776|GO:0048304|GO:0008083	NM_021283	Mm.276360	Selective expression of chemokine receptors during T-cell polarization Cytokines and Inflammatory Response Cytokine Network Th1/Th2 Differentiation Role of Tob in T-cell activation The 4-1BB-dependent immune response Regulation of hematopoiesis by cytokines GATA3 participate in activating the Th2 cytokine genes expression Antigen Dependent B Cell Activation IL 5 Signaling Pathway IL 4 signaling p…
oui	A_51_P367070	1	-3.84833										-1.58952													-2.2588		Il9	Mus musculus interleukin 9 (Il9), mRNA [NM_008373]	16198	interleukin 9	NM_008373	GO:0006955|GO:0030307|GO:0005625|GO:0005576|GO:0045407|GO:0005140|GO:0008083|GO:0005615|GO:0005125|GO:0005126	NM_008373	Mm.3006	Cytokine Network Erythrocyte Differentiation Pathway Regulation of hematopoiesis by cytokines		Cytokine-cytokine receptor interaction Jak-STAT signaling pathway				Asthma (from KEGG) Asthma(from KEGG) Cytokine-cytokine receptor interaction (from KEGG) Cytokine-cytokine receptor interaction(from KEGG) IL-9 Signaling Pathway (from WikiPathways) Jak-STAT signaling pathway (from KEGG) Jak-STAT signaling pathway(from KEGG)	http://www.ncbi.nlm.nih.gov/gene/16198
oui	A_52_P541353	4	-10.4417																			-2.0857		-2.16518	-2.52964		-3.66116	Il2	Mus musculus interleukin 2 (Il2), mRNA [NM_008366]	16183	interleukin 2	NM_008366	GO:0005515|GO:0005134|GO:0031851|GO:0030890|GO:0042523|GO:0007204|GO:0005615|GO:0007205|GO:0042104|GO:0006955|GO:0043208|GO:0002903|GO:0045944|GO:0042102|GO:0046013|GO:0045822|GO:0045582|GO:0005576|GO:0005125|GO:0050672|GO:0007186|GO:0050728|GO:0051024|GO:0001934|GO:0001933|GO:0030246|GO:0048304|GO:0008083|GO:0045591	NM_008366	Mm.14190	Antigen Dependent B Cell Activation Cytokine Network Cytokines and Inflammatory Response IL 18 Signaling Pathway IL 2 signaling pathway NFkB activation by Nontypeable Hemophilus influenzae OX40 Signaling Pathway Regulation of hematopoiesis by cytokines Role of Tob in T-cell activation Selective expression of chemokine receptors during T-cell polarization Th1/Th2 Differentiation The 4-1BB-dependen…	Mm_Inflammatory_Response_Pathway	Cytokine-cytokine receptor interaction Jak-STAT signaling pathway T cell receptor signaling pathway Type I diabetes mellitus				Allograft rejection (from KEGG) Allograft rejection(from KEGG) Autoimmune thyroid disease (from KEGG) Autoimmune thyroid disease(from KEGG) Chagas disease (American trypanosomiasis) (from KEGG) Chagas disease (American trypanosomiasis)(from KEGG) Cytokine Signaling in Immune system (from REACTOME) Cytokine-cytokine receptor interaction (from KEGG) Cytokine-cytokine receptor interaction(from KEGG)…	http://www.ncbi.nlm.nih.gov/gene/16183
oui	A_52_P68893	4	-6.40818	2.27284					-2.80115													-2.4079			-3.47198			Ifng	Mus musculus interferon gamma (Ifng), mRNA [NM_008337]	15978	interferon gamma	NM_008337	GO:0001781|GO:0008285|GO:0044146|GO:0005133|GO:0006925|GO:0032735|GO:0033141|GO:0005615|GO:0045429|GO:0030968|GO:0045348|GO:0006955|GO:0050718|GO:0019882|GO:0042102|GO:0044130|GO:0045449|GO:0031642|GO:0042742|GO:0045410|GO:0030593|GO:0042511|GO:0042832|GO:0005576|GO:0009615|GO:0005125|GO:0045785|GO:0032224|GO:0045084|GO:0045666|GO:0002026|GO:0050776|GO:0045893|GO:0048304|GO:0040008|GO:0045080	NM_008337	Mm.240327	Cytokine Network Cytokines and Inflammatory Response IFN gamma signaling pathway IL 18 Signaling Pathway IL12 and Stat4 Dependent Signaling Pathway in Th1 Development NO2-dependent IL 12 Pathway in NK cells Role of Tob in T-cell activation Selective expression of chemokine receptors during T-cell polarization Th1/Th2 Differentiation The 4-1BB-dependent immune response	Mm_Inflammatory_Response_Pathway Mm_Proteasome_Degradation Mm_TGF_Beta_Signaling_Pathway	Cytokine-cytokine receptor interaction Jak-STAT signaling pathway Natural killer cell mediated cytotoxicity Regulation of autophagy T cell receptor signaling pathway TGF-beta signaling pathway Type I diabetes mellitus				African trypanosomiasis (from KEGG) African trypanosomiasis(from KEGG) Allograft rejection (from KEGG) Allograft rejection(from KEGG) Amoebiasis (from KEGG) Amoebiasis(from KEGG) Antigen processing and presentation (from KEGG) Antigen processing and presentation(from KEGG) Chagas disease (American trypanosomiasis) (from KEGG) Chagas disease (American trypanosomiasis)(from KEGG) Cytokine-cytokine …	http://www.ncbi.nlm.nih.gov/gene/15978
interet	Pathway gene NCBI	base de données		lien pathways	catégorie pathways
prim	IL 18 Signaling Pathway	BIOCARTA	L	http://www.biocarta.com/pathfiles/h_il18Pathway.asp	Cell Signaling Cytokines/Chemokines Immunology
interet	ProbeName	significatif	somme	Liver-118-10	Liver-118-100	Liver 153-10	Liver 153-100	Liver MIX-10	Liver MIX-100	Colon 118-10	Colon 118-100	Colon 153-10	Colon 153-100	Colon MIX-10	Colon MIX-100	Adipose 118-10 (ss lame 8917-1)	Adipose-118-100	Adipose-153-10	Adipose-153-100	Adipose-MIX-10	Adipose-MIX-100	Muscle 118-10	Muscle 118-100 (ss lame 8680-2)	Muscle 153-10 (ss lame 8683-3)	Muscle-153-100	Muscle-MIX-10	Muscle-MIX-100	GeneSymbol	Description	EntrezGeneID	GeneName	Genbank Accession	Go	RefSeqAccession	UniGeneID	Cellular and Regulatory processes Pathways BIOCARTA	Cellular and Regulatory processes Pathways GENMAPP	Cellular and Regulatory processes Pathways KEGG	Metabolism Pathways BIOCARTA	Metabolism Pathways GENMAPP	Metabolism Pathways KEGG	Pathway gene NCBI	lien entrez gene	remarque source
oui	A_52_P68893	4	-6.40818	2.27284					-2.80115													-2.4079			-3.47198			Ifng	Mus musculus interferon gamma (Ifng), mRNA [NM_008337]	15978	interferon gamma	NM_008337	GO:0001781|GO:0008285|GO:0044146|GO:0005133|GO:0006925|GO:0032735|GO:0033141|GO:0005615|GO:0045429|GO:0030968|GO:0045348|GO:0006955|GO:0050718|GO:0019882|GO:0042102|GO:0044130|GO:0045449|GO:0031642|GO:0042742|GO:0045410|GO:0030593|GO:0042511|GO:0042832|GO:0005576|GO:0009615|GO:0005125|GO:0045785|GO:0032224|GO:0045084|GO:0045666|GO:0002026|GO:0050776|GO:0045893|GO:0048304|GO:0040008|GO:0045080	NM_008337	Mm.240327	Cytokine Network Cytokines and Inflammatory Response IFN gamma signaling pathway IL 18 Signaling Pathway IL12 and Stat4 Dependent Signaling Pathway in Th1 Development NO2-dependent IL 12 Pathway in NK cells Role of Tob in T-cell activation Selective expression of chemokine receptors during T-cell polarization Th1/Th2 Differentiation The 4-1BB-dependent immune response	Mm_Inflammatory_Response_Pathway Mm_Proteasome_Degradation Mm_TGF_Beta_Signaling_Pathway	Cytokine-cytokine receptor interaction Jak-STAT signaling pathway Natural killer cell mediated cytotoxicity Regulation of autophagy T cell receptor signaling pathway TGF-beta signaling pathway Type I diabetes mellitus				African trypanosomiasis (from KEGG) African trypanosomiasis(from KEGG) Allograft rejection (from KEGG) Allograft rejection(from KEGG) Amoebiasis (from KEGG) Amoebiasis(from KEGG) Antigen processing and presentation (from KEGG) Antigen processing and presentation(from KEGG) Chagas disease (American trypanosomiasis) (from KEGG) Chagas disease (American trypanosomiasis)(from KEGG) Cytokine-cytokine …	http://www.ncbi.nlm.nih.gov/gene/15978
[truncated: 513 more rows]

## Sheet: metabolism
interet	Pathway gene NCBI	base de données		lien pathways	catégorie pathways
prim	Arachidonic acid metabolism	KEGG, LIPID MAPS	L	http://www.genome.jp/kegg/pathway/map/map00590.html	KEGG : Metabolism→ Lipid Metabolism LIPID MAPS : Fatty acids	http://www.lipidmaps.org/pathways/displayimage.pl?img=/pathways/images/AA.png&name=Arachidonic%20Acid%20metabolism
prim	Biosynthesis of steroids	KEGG	L	http://www.genome.jp/kegg/pathway/map/map00100.html	Metabolism → Lipid Metabolism
prim	Biosynthesis of unsaturated fatty acids	KEGG	L	http://www.genome.jp/kegg/pathway/map/map01040.html	Metabolism→ Lipid Metabolism
[truncated: 1,011 more rows]

## Sheet: adhesion
interet	Pathway gene NCBI	base de données		lien pathways	catégorie pathways
prim	Adhesion Molecules on Lymphocyte	BIOCARTA	L	http://www.biocarta.com/pathfiles/h_lymphocytePathway.asp	Adhesion
[truncated: 83 more rows]

## Sheet: cytokines
interet	Pathway gene NCBI	base de données		lien pathways	catégorie pathways
[truncated: 312 more rows]

[truncated: 15 more sheets: immun, systems, signal transduction, biosynthese, cellular process, disease, transport, expression, environment, degradation, development, hemato, physio, cell cycle, divers]
